# Supplementary material for: Significant Effects of Maternal Diet During Pregnancy on the Murine Fetal Brain Transcriptome and Offspring Behavior
Source: Front Neurosci. 2019 Dec 17;13:1335. doi: 10.3389/fnins.2019.01335 (PMC6928003; doi:10.3389/fnins.2019.01335)
Supplement: Supplementary file 1 [file Table_1.XLS]

## Sheet: Supplementary Table 1 working f
Supplementary File 1: Working File for Ingenuity Pathways Analysis
Expr Log Ratio	Expr False Discovery Rate (q-value)	ID	Flags	Symbol	Entrez Gene Name
-0.876	3.08e-05	66050		0610009B22Rik	RIKEN cDNA 0610009B22 gene
-0.59	1.3e-05	66236		1500011B03Rik	RIKEN cDNA 1500011B03 gene
0.742	5.82e-05	70258		1500035N22Rik	RIKEN cDNA 1500035N22 gene
-0.777	0.00164	100041106		1700001F09Rik (includes others)	predicted gene 5800
-0.878	0.000193	73486		1700084J12Rik	ribosomal protein L7-like 1 pseudogene
0.918	0.00097	67704		1810037I17Rik/Gm2036	predicted gene 2036
-0.605	0.00165	330173		2610524H06Rik	RIKEN cDNA 2610524H06 gene
-0.594	0.000268	100042332		2810410L24Rik	RIKEN cDNA 2810410L24 gene
-0.624	0.00072	243219		2900026A02Rik	RIKEN cDNA 2900026A02 gene
0.651	0.00197	271508		4933408B17Rik	RIKEN cDNA 4933408B17 gene
1.299	0.000127	67531		5730408K05Rik	RIKEN cDNA 5730408K05 gene
0.844	0.000745	319688		5930422O12Rik	RIKEN cDNA 5930422O12 gene
0.674	0.00157	320845		A230056P14Rik	RIKEN cDNA A230056P14 gene
0.594	0.000216	320586		A630089N07Rik	RIKEN cDNA A630089N07 gene
-0.756	0.000194	319818		A930011G23Rik	RIKEN cDNA A930011G23 gene
-0.748	1.21e-05	223921		AAAS	aladin WD repeat nucleoporin
0.622	0.000127	66273		AAMDC	adipogenesis associated Mth938 domain containing
1.038	1e-05	56321		AATF	apoptosis antagonizing transcription factor
0.783	0.00118	26874		ABCD2	ATP binding cassette subfamily D member 2
0.71	5.43e-05	26357		ABCG2	ATP binding cassette subfamily G member 2 (Junior blood group)
-0.625	3.53e-05	192663		ABCG4	ATP binding cassette subfamily G member 4
-0.721	0.000212	68758		ABHD11	abhydrolase domain containing 11
0.811	1.07e-05	110446		ACAT1	acetyl-CoA acetyltransferase 1
0.713	0.000151	74159		ACBD5	acyl-CoA binding domain containing 5
-1.001	2.2e-05	13349		ACKR1	atypical chemokine receptor 1 (Duffy blood group)
0.767	0.00023	66834		ACOT13	acyl-CoA thioesterase 13
0.648	4.67e-05	74205		ACSL3	acyl-CoA synthetase long-chain family member 3
-0.667	0.00108	11490		ADAM15	ADAM metallopeptidase domain 15
0.6	4.59e-05	330119		ADAMTS3	ADAM metallopeptidase with thrombospondin type 1 motif 3
-0.629	0.00161	11514		ADCY8	adenylate cyclase 8
-0.663	0.00106	107831		ADGRB1	adhesion G protein-coupled receptor B1
-0.628	5.73e-05	14766		ADGRG1	adhesion G protein-coupled receptor G1
0.83	0.00267	110789		ADGRV1	adhesion G protein-coupled receptor V1
-0.62	0.000385	76187		ADHFE1	alcohol dehydrogenase, iron containing 1
-0.672	0.00339	11551		ADRA2A	adrenoceptor alpha 2A
0.884	0.000293	100303646		AF357355	snoRNA AF357355
-0.669	1.21e-05	216549		AFTPH	aftiphilin
-0.725	2.65e-06	15463		AGFG1	ArfGAP with FG repeats 1
-0.591	6.91e-05	231801		AGFG2	ArfGAP with FG repeats 2
0.977	5.59e-05	66549		AGGF1	angiogenic factor with G-patch and FHA domains 1
0.626	0.000703	229709		AHCYL1	adenosylhomocysteinase like 1
-0.638	2.68e-05	74340		AHCYL2	adenosylhomocysteinase like 2
-0.626	0.00093	243373		AI854703	expressed sequence AI854703
0.885	0.000165	13722		AIMP1	aminoacyl tRNA synthetase complex interacting multifunctional protein 1
-0.69	2.3e-05	11636		AK1	adenylate kinase 1
0.95	1e-05	75547		AKAP13	A-kinase anchoring protein 13
0.601	6.39e-05	238276		AKAP5	A-kinase anchoring protein 5
0.681	1.71e-05	100986		Akap9	A kinase (PRKA) anchor protein (yotiao) 9
0.605	0.00149	57373		AKIP1	A-kinase interacting protein 1
-0.769	1.07e-05	58810		AKR1A1	aldo-keto reductase family 1 member A1
-0.75	0.000407	11677		AKR1B1	aldo-keto reductase family 1 member B
0.642	7.46e-05	14187		AKR1B10	aldo-keto reductase family 1 member B10
-0.665	0.000561	56454		ALDH18A1	aldehyde dehydrogenase 18 family member A1
-0.687	0.00103	107747		ALDH1L1	aldehyde dehydrogenase 1 family member L1
-0.649	0.000279	110695		ALDH7A1	aldehyde dehydrogenase 7 family member A1
-0.759	2.49e-05	56752		ALDH9A1	aldehyde dehydrogenase 9 family member A1
0.98	0.000176	100503426		Alg13	asparagine-linked glycosylation 13
-0.999	0.000397	208624		ALG3	ALG3, alpha-1,3- mannosyltransferase
-0.658	0.000566	23801		ALOXE3	arachidonate lipoxygenase 3
-0.671	2.63e-05	109674		AMPD2	adenosine monophosphate deaminase 2
0.711	0.000993	11722		AMY2A	amylase, alpha 2A (pancreatic)
1.682	7.13e-06	69010		ANAPC13	anaphase promoting complex subunit 13
0.603	0.00016	52206		ANAPC4	anaphase promoting complex subunit 4
0.817	3.53e-06	59008		ANAPC5	anaphase promoting complex subunit 5
0.866	0.000359	11600		ANGPT1	angiopoietin 1
0.616	4.97e-05	232339		ANKRD26	ankyrin repeat domain 26
0.775	0.00105	68743		ANLN	anillin actin binding protein
0.926	0.0012	67628		Anp32b	acidic (leucine-rich) nuclear phosphoprotein 32 family, member B
-0.642	0.00127	11747		ANXA5	annexin A5
-2.038	3.46e-05	11773		AP2M1	adaptor related protein complex 2 mu 1 subunit
-0.613	5.41e-05	235606		APEH	acylaminoacyl-peptide hydrolase
0.7	0.00119	68117		APOOL	apolipoprotein O like
0.59	0.00014	66408		APTX	aprataxin
-0.667	0.00023	11842		ARF3	ADP ribosylation factor 3
0.624	3.77e-05	211673		ARFGEF1	ADP ribosylation factor guanine nucleotide exchange factor 1
-0.678	0.000257	228359		ARHGAP1	Rho GTPase activating protein 1
1.042	0.0005	228482		ARHGAP11A	Rho GTPase activating protein 11A
0.861	2.27e-05	75415		ARHGAP12	Rho GTPase activating protein 12
0.651	6.42e-05	232906		ARHGAP35	Rho GTPase activating protein 35
0.612	0.00161	11855		ARHGAP5	Rho GTPase activating protein 5
-1.136	0.000969	14570		ARHGDIG	Rho GDP dissociation inhibitor gamma
0.804	9.21e-05	238247		ARID4A	AT-rich interaction domain 4A
0.796	2.65e-05	94246		ARID4B	AT-rich interaction domain 4B
-0.864	2.56e-05	56795		ARL10	ADP ribosylation factor like GTPase 10
-0.976	0.000311	56327		ARL2	ADP ribosylation factor like GTPase 2
-0.634	3.77e-05	75869		ARL5B	ADP ribosylation factor like GTPase 5B
0.586	0.000597	65105		ARL6IP4	ADP ribosylation factor like GTPase 6 interacting protein 4
-0.747	4.6e-05	109689		ARRB1	arrestin beta 1
-0.648	2.6e-05	216869		ARRB2	arrestin beta 2
-0.654	4.15e-05	233879		Asphd1	aspartate beta-hydroxylase domain containing 1
0.806	0.00107	70472		ATAD2	ATPase family, AAA domain containing 2
0.592	0.000282	320817		ATAD2B	ATPase family, AAA domain containing 2B
0.727	0.000421	237877		ATAD5	ATPase family, AAA domain containing 5
-0.765	7.34e-05	51897		ATG13	autophagy related 13
-0.598	0.00342	11931		ATP1B1	ATPase Na+/K+ transporting subunit beta 1
-0.591	0.00147	11932		ATP1B2	ATPase Na+/K+ transporting subunit beta 2
0.775	0.0015	11949		ATP5C1	ATP synthase, H+ transporting, mitochondrial F1 complex, gamma polypeptide 1
-1.576	4.29e-05	66043		ATP5D	ATP synthase, H+ transporting, mitochondrial F1 complex, delta subunit
1.088	8.37e-06	11958		Atp5k	ATP synthase, H+ transporting, mitochondrial F1F0 complex, subunit E
0.762	6.79e-05	435376		Atp6ap1l	ATPase, H+ transporting, lysosomal accessory protein 1-like
-0.617	0.000974	70495		ATP6AP2	ATPase H+ transporting accessory protein 2
-0.809	2.33e-05	381629		ATRAID	all-trans retinoic acid induced differentiation factor
0.621	0.000109	22589		ATRX	ATRX, chromatin remodeler
-1.193	4.03e-05	12010		B2M	beta-2-microglobulin
-0.658	1.47e-05	72727		B3GAT3	beta-1,3-glucuronyltransferase 3
-0.667	0.0013	14421		B4GALNT1	beta-1,4-N-acetyl-galactosaminyltransferase 1
0.661	4.96e-05	14595		B4GALT1	beta-1,4-galactosyltransferase 1
-0.625	0.000114	102941		B630019K06Rik	F-box and leucine-rich repeat protein 17 pseudogene
-1.141	4.14e-05	23825		BANF1	barrier to autointegration factor 1
-0.799	3.53e-06	104416		BAP1	BRCA1 associated protein 1
1.106	0.000366	217578		BAZ1A	bromodomain adjacent to zinc finger domain 1A
0.633	1.03e-05	407823		BAZ2B	bromodomain adjacent to zinc finger domain 2B
-0.606	0.000321	52028		BBS1	Bardet-Biedl syndrome 1
0.888	2.95e-05	70508		BBX	BBX, HMG-box containing
0.657	0.000322	100042165		BC005561	cDNA sequence BC005561
-0.914	0.00201	12032		BCAN	brevican
0.755	0.000108	66165		BCCIP	BRCA2 and CDKN1A interacting protein
0.761	4.04e-05	72567		BCLAF1	BCL2 associated transcription factor 1
0.599	0.000102	544971		BDP1	B double prime 1, subunit of RNA polymerase III transcription initiation factor IIIB
1.087	1.15e-06	67621		BEND5	BEN domain containing 5
1.203	3.54e-05	12069		BEX1	brain expressed X-linked 1
0.594	0.00216	70237		BHLHB9	basic helix-loop-helix family member b9
0.764	0.000638	11797		BIRC2	baculoviral IAP repeat containing 2
1.028	0.000144	104184		BLMH	bleomycin hydrolase
-0.643	0.000133	232946		BLOC1S3	biogenesis of lysosomal organelles complex 1 subunit 3
0.961	0.00108	117197		BLOC1S4	biogenesis of lysosomal organelles complex 1 subunit 4
0.64	1.32e-06	12168		BMPR2	bone morphogenetic protein receptor type 2
-1.458	2.25e-05	107771		Bmyc	brain expressed myelocytomatosis oncogene
0.839	3.31e-05	665775		BOD1L1	biorientation of chromosomes in cell division 1 like 1
-0.906	2.26e-05	51800		BOK	BOK, BCL2 family apoptosis regulator
0.959	0.000134	66162		Bola2	bolA-like 2 (E. coli)
-0.974	2.8e-05	71923		BORCS6	BLOC-1 related complex subunit 6
-0.914	0.000208	66439		BORCS7	BLOC-1 related complex subunit 7
1.425	2.29e-05	12183		BPGM	bisphosphoglycerate mutase
0.762	7.33e-05	26992		BRD7	bromodomain containing 7
0.642	0.000151	72308		BRF1	BRF1, RNA polymerase III transcription initiation factor subunit
0.687	0.00264	67832		BRIX1	BRX1, biogenesis of ribosomes
-1.142	3.45e-05	101314		BRK1	BRICK1, SCAR/WAVE actin nucleating complex subunit
0.686	3.94e-05	382236		BRWD3	bromodomain and WD repeat domain containing 3
-1.285	1.05e-05	14705		BSCL2	BSCL2, seipin lipid droplet biogenesis associated
-0.748	0.00378	78611		Btbd19	BTB (POZ) domain containing 19
-0.63	0.00255	107372		C030016D13Rik	RIKEN cDNA C030016D13 gene
-0.73	7.63e-06	68277		C10orf88	chromosome 10 open reading frame 88
0.587	0.000173	68721		C11orf1	chromosome 11 open reading frame 1
-0.843	4.15e-05	107242		C11orf68	chromosome 11 open reading frame 68
0.622	0.000688	68170		C11orf74	chromosome 11 open reading frame 74
-0.811	0.000152	330941		C11orf87	chromosome 11 open reading frame 87
-0.593	3.03e-05	108899		C11orf95	chromosome 11 open reading frame 95
0.691	0.000171	72357		C12orf43	chromosome 12 open reading frame 43
0.705	2.18e-05	68045		C14orf166	chromosome 14 open reading frame 166
0.697	0.000172	239691		C16orf89	chromosome 16 open reading frame 89
-0.76	2.2e-05	407819		C18orf32	chromosome 18 open reading frame 32
-0.614	6.89e-05	68544		C19orf43	chromosome 19 open reading frame 43
0.72	0.000356	59048		C1GALT1C1	C1GALT1 specific chaperone 1
-0.724	2e-05	69551		C1orf198	chromosome 1 open reading frame 198
1.476	3.49e-06	67862		C1orf35	chromosome 1 open reading frame 35
-0.635	0.00035	635169		C1orf94	chromosome 1 open reading frame 94
-0.648	0.00153	67445		C1QTNF4	C1q and TNF related 4
0.595	7.48e-05	78896		C2orf40	chromosome 2 open reading frame 40
0.775	0.00143	75784		C4orf22	chromosome 4 open reading frame 22
-0.642	0.0028	52392		C5orf30	chromosome 5 open reading frame 30
1.031	3.04e-05	79555		C6orf62	chromosome 6 open reading frame 62
-0.976	1.07e-05	227622		C9orf142	chromosome 9 open reading frame 142
-0.822	0.000133	381353		C9orf172	chromosome 9 open reading frame 172
0.836	2.6e-05	227707		C9orf78	chromosome 9 open reading frame 78
-0.801	3.45e-05	12348		CA11	carbonic anhydrase 11
0.601	0.000751	12283		CAB39	calcium binding protein 39
0.891	0.00141	12300		CACNG2	calcium voltage-gated channel auxiliary subunit gamma 2
-1.365	0.000154	54376		CACNG3	calcium voltage-gated channel auxiliary subunit gamma 3
-0.709	0.000448	239857		CADM2	cell adhesion molecule 2
0.683	0.000236	12314		Calm1 (includes others)	calmodulin 1
-0.588	0.000212	140904		CALN1	calneuron 1
0.743	0.000464	12321		CALU	calumenin
-0.667	0.000133	12325		CAMK2G	calcium/calmodulin dependent protein kinase II gamma
0.725	1.81e-05	12345		CAPZB	capping actin protein of muscle Z-line beta subunit
0.633	0.00229	12362		CASP1	caspase 1
-0.693	0.000457	109042		CAVIN3	caveolae associated protein 3
0.694	0.000751	68016		CAVIN4	caveolae associated protein 4
0.614	0.000374	104836		CBLL1	Cbl proto-oncogene like 1
-0.588	0.000326	12404		CBLN1	cerebellin 1 precursor
0.671	0.000549	226043		CBWD1	COBW domain containing 1
-1.231	7.26e-05	494448		CBX6	chromobox 6
0.705	6.59e-05	240261		CCDC112	coiled-coil domain containing 112
0.687	0.000676	239839		CCDC14	coiled-coil domain containing 14
-0.599	0.000629	67119		CCDC159	coiled-coil domain containing 159
0.593	0.000389	320226		CCDC171	coiled-coil domain containing 171
0.748	7.74e-05	75051		CCDC173	coiled-coil domain containing 173
1.286	3e-05	73254		CCDC18	coiled-coil domain containing 18
0.652	1.68e-05	74895		CCDC181	coiled-coil domain containing 181
-1.233	0.000218	239650		CCDC184	coiled-coil domain containing 184
1.592	5.16e-06	213993		CCDC186	coiled-coil domain containing 186
0.627	0.000104	212153		CCDC191	coiled-coil domain containing 191
0.694	0.00022	67179		CCDC25	coiled-coil domain containing 25
1.457	1.78e-06	66264		CCDC28B	coiled-coil domain containing 28B
1.261	1.05e-05	68201		CCDC34	coiled-coil domain containing 34
1.052	6.13e-05	67163		CCDC47	coiled-coil domain containing 47
1.453	0.00025	52713		CCDC59	coiled-coil domain containing 59
0.795	0.000255	67200		CCDC77	coiled-coil domain containing 77
-0.787	0.000151	216613		CCDC85A	coiled-coil domain containing 85A
0.877	3.87e-05	108686		CCDC88A	coiled-coil domain containing 88A
0.684	3.19e-05	67015		CCDC91	coiled-coil domain containing 91
-0.93	0.00198	12424		CCK	cholecystokinin
-0.715	0.00175	20302		CCL3L3	C-C motif chemokine ligand 3 like 3
-0.642	0.000161	12445		CCND3	cyclin D3
0.964	1.15e-05	56706		CCNL1	cyclin L1
0.672	0.000288	12469		CCT8	chaperonin containing TCP1 subunit 8
0.623	0.00172	66205		CD302	CD302 molecule
-0.857	0.000154	12490		CD34	CD34 molecule
-0.597	0.00198	12494		CD38	CD38 molecule
0.836	4.09e-05	70333		CD3EAP	CD3e molecule associated protein
-0.684	0.00015	12522		CD83	CD83 molecule
0.739	6.44e-05	69957		CDC16	cell division cycle 16
0.916	0.000978	12532		CDC25C	cell division cycle 25C
0.784	6.28e-05	66440		CDC26	cell division cycle 26
0.766	3.53e-05	71713		CDC40	cell division cycle 40
-1.161	0.000148	104252		CDC42EP2	CDC42 effector protein 2
0.929	4.89e-05	12545		CDC7	cell division cycle 7
0.721	7.64e-05	108912		CDCA2	cell division cycle associated 2
0.685	0.00176	14793		CDCA3	cell division cycle associated 3
0.703	0.00129	52276		CDCA8	cell division cycle associated 8
-0.711	4.13e-05	66626		CDIP1	cell death inducing p53 target 1
0.687	3.11e-05	12537		CDK11A	cyclin dependent kinase 11A
0.744	2.04e-05	69562		CDK13	cyclin dependent kinase 13
0.678	0.000659	12566		CDK2	cyclin dependent kinase 2
-0.743	1.21e-05	12568		CDK5	cyclin dependent kinase 5
-0.592	0.00232	12570		CDK5R2	cyclin dependent kinase 5 regulatory subunit 2
-0.662	0.000933	71091		CDKL1	cyclin dependent kinase like 1
0.916	4.79e-05	12577		Cdkn1c	cyclin-dependent kinase inhibitor 1C (P57)
0.726	0.000132	12583		CDO1	cysteine dioxygenase type 1
0.706	0.00105	57810		CDON	cell adhesion associated, oncogene regulated
-0.756	4.96e-06	110911		CDS2	CDP-diacylglycerol synthase 2
0.635	0.000383	12607		CEBPZ	CCAAT/enhancer binding protein zeta
0.928	7.14e-05	12617		CENPC	centromere protein C
1.39	4.3e-05	229841		CENPE	centromere protein E
0.95	0.00032	108000		CENPF	centromere protein F
1.682	0.000287	26886		CENPH	centromere protein H
0.766	0.00221	102920		CENPI	centromere protein I
0.7	0.000297	219103		CENPJ	centromere protein J
0.872	0.00236	60411		CENPK	centromere protein K
0.618	0.0017	71876		CENPU	centromere protein U
0.605	0.00123	381644		CEP135	centrosomal protein 135
0.639	7.92e-05	382090		CEP162	centrosomal protein 162
1.205	7.92e-05	216274		CEP290	centrosomal protein 290
1.198	0.000325	74107		CEP55	centrosomal protein 55
0.613	0.000387	74360		CEP57	centrosomal protein 57
1.392	4.74e-05	28135		CEP63	centrosomal protein 63
0.632	0.000461	68121		CEP70	centrosomal protein 70
0.814	0.000365	77048		CEP83	centrosomal protein 83
-0.802	3.11e-05	71949		CERS5	ceramide synthase 5
0.704	0.0004	207175		Cetn4	centrin 4
1.289	1.22e-05	216618		CFAP36	cilia and flagella associated protein 36
0.764	0.000396	66756		CFAP97	cilia and flagella associated protein 97
-0.759	0.000199	68044		CHAC2	ChaC cation transport regulator homolog 2
-0.591	0.00412	103172		CHCHD10	coiled-coil-helix-coiled-coil-helix domain containing 10
2.379	4.96e-06	14004		CHCHD2	coiled-coil-helix-coiled-coil-helix domain containing 2
0.663	0.000203	244059		CHD2	chromodomain helicase DNA binding protein 2
0.757	5.53e-05	320790		CHD7	chromodomain helicase DNA binding protein 7
-0.701	0.000437	74277		CHIC2	cysteine rich hydrophobic domain 2
0.59	0.000547	12662		CHM	CHM, Rab escort protein 1
-1.886	3.36e-06	234852		CHMP1A	charged multivesicular body protein 1A
0.691	0.00092	67064		CHMP1B	charged multivesicular body protein 1B
-0.789	0.000932	68942		CHMP2B	charged multivesicular body protein 2B
-0.62	0.000153	100910		CHPF2	chondroitin polymerizing factor 2
-0.742	0.00232	243764		CHRM2	cholinergic receptor muscarinic 2
-0.597	0.00253	110834		CHRNA3	cholinergic receptor nicotinic alpha 3 subunit
-0.748	0.00141	11438		CHRNA4	cholinergic receptor nicotinic alpha 4 subunit
-0.641	0.000771	110835		CHRNA5	cholinergic receptor nicotinic alpha 5 subunit
-0.728	2.4e-05	109006		CIAPIN1	cytokine induced apoptosis inhibitor 1
-0.653	1.52e-06	23991		CIB1	calcium and integrin binding 1
0.835	0.00165	80986		CKAP2	cytoskeleton associated protein 2
0.662	0.00118	70466		CKAP2L	cytoskeleton associated protein 2 like
-0.588	0.000132	216197		CKAP4	cytoskeleton associated protein 4
0.607	0.000158	12728		CLCN5	chloride voltage-gated channel 5
-0.63	0.000311	26373		CLCN7	chloride voltage-gated channel 7
-0.686	0.000758	12737		CLDN1	claudin 1
0.637	1.07e-05	56430		CLIP1	CAP-Gly domain containing linker protein 1
0.733	0.000389	12747		CLK1	CDC like kinase 1
-0.631	0.000423	12752		CLN3	CLN3, battenin
-0.688	1.21e-05	53895		CLPP	caseinolytic mitochondrial matrix peptidase proteolytic subunit
0.749	0.000141	270166		CLPX	caseinolytic mitochondrial matrix peptidase chaperone subunit
0.945	3.68e-05	269582		CLSPN	claspin
-0.843	3.83e-05	74325		CLTB	clathrin light chain B
-0.675	0.000975	69574		CMBL	carboxymethylenebutenolidase homolog
-0.941	6.11e-05	68119		CMTM3	CKLF like MARVEL transmembrane domain containing 3
0.897	4.99e-05	12785		CNBP	CCHC-type zinc finger nucleic acid binding protein
-1.109	1.17e-05	12794		CNIH2	cornichon family AMPA receptor auxiliary protein 2
-0.603	0.00101	94218		CNNM3	cyclin and CBS domain divalent metal cation transport mediator 3
1.073	0.000186	69125		CNOT8	CCR4-NOT transcription complex subunit 8
-0.606	0.00018	12799		CNP	2',3'-cyclic nucleotide 3' phosphodiesterase
0.746	8.32e-05	66455		CNPY4	canopy FGF signaling regulator 4
0.639	6.34e-05	26920		CNTRL	centriolin
-0.668	5.69e-05	52469		COA3	cytochrome c oxidase assembly factor 3
0.75	1.15e-06	12825		COL3A1	collagen type III alpha 1 chain
0.642	5.24e-05	68018		COL4A3BP	collagen type IV alpha 3 binding protein
1.348	1.22e-05	17846		COMMD1	copper metabolism domain containing 1
0.728	0.000111	27784		COMMD8	COMM domain containing 8
0.893	7.4e-05	26754		COPS5	COP9 signalosome subunit 5
1.712	8.01e-06	66915		COPS9	COP9 signalosome subunit 9
-0.694	7.26e-05	210582		COQ10A	coenzyme Q10A
0.751	0.00054	52064		COQ5	coenzyme Q5, methyltransferase
0.585	0.000114	12850		COQ7	coenzyme Q7, hydroxylase
-0.958	3.03e-05	69802		COX11	COX11, cytochrome c oxidase copper chaperone
1.965	2.95e-06	12856		COX17	COX17, cytochrome c oxidase copper chaperone
-0.772	1.83e-05	231430		COX18	COX18, cytochrome c oxidase assembly factor
-0.7	0.00223	66359		COX20	COX20, cytochrome c oxidase assembly factor
0.804	3.3e-05	12861		COX6A1	cytochrome c oxidase subunit 6A1
-0.6	0.000213	12864		Cox6c	cytochrome c oxidase subunit VIc
2.175	1.32e-06	20463		COX7A2L	cytochrome c oxidase subunit 7A2 like
-0.819	5.82e-05	12868		COX8A	cytochrome c oxidase subunit 8A
-0.991	1.21e-05	12903		CRABP1	cellular retinoic acid binding protein 1
-0.933	3.54e-05	12925		CRIP1	cysteine rich protein 1
0.618	0.000154	66586		CRLS1	cardiolipin synthase 1
1.031	4.74e-05	66877		CRNKL1	crooked neck pre-mRNA splicing factor 1
-0.753	0.000105	72832		CRTAC1	cartilage acidic protein 1
0.586	3.12e-05	12952		CRY1	cryptochrome circadian clock 1
-0.912	0.000721	12955		CRYAB	crystallin alpha B
-0.759	3.23e-05	68631		CRYL1	crystallin lambda 1
-0.829	1.65e-05	12971		CRYM	crystallin mu
-0.831	0.00113	105859		CSDC2	cold shock domain containing C2
0.728	5.41e-05	70425		CSNK1G3	casein kinase 1 gamma 3
-0.664	3.38e-05	29873		CSPG5	chondroitin sulfate proteoglycan 5
0.712	0.00032	211660		CSPP1	centrosome and spindle pole associated protein 1
-0.829	0.000114	13007		CSRP1	cysteine and glycine rich protein 1
-1.177	8.33e-06	13010		CST3	cystatin C
-0.591	0.000615	14219		CTGF	connective tissue growth factor
0.639	7.46e-05	51797		CTPS1	CTP synthase 1
-0.637	0.000762	13039		CTSV	cathepsin V
-1.072	4.12e-05	330695		CTXN1	cortexin 1
-1.019	4.46e-05	67116		CUEDC2	CUE domain containing 2
0.768	8.98e-05	26965		CUL1	cullin 1
0.84	5.3e-05	99375		CUL4A	cullin 4A
0.823	0.000729	72584		CUL4B	cullin 4B
-0.764	0.000712	67675		CUTA	cutA divalent cation tolerance homolog
1.05	1.33e-05	66070		CWC15	CWC15 spliceosome associated protein homolog
0.734	0.000212	80744		CWC22	CWC22 spliceosome associated protein homolog
0.966	2.22e-05	67285		CWC27	CWC27 spliceosome associated protein homolog
0.89	0.000321	244672		CWF19L2	CWF19 like 2, cell cycle control (S. pombe)
-0.677	9.53e-05	225912		CYB561A3	cytochrome b561 family member A3
-0.586	0.000374	109672		CYB5A	cytochrome b5 type A
-0.703	0.0017	73649		CYBRD1	cytochrome b reductase 1
-1.226	0.00011	66445		CYC1	cytochrome c1
-0.586	3e-05	56448		Cyp2d22	cytochrome P450, family 2, subfamily d, polypeptide 22
-0.613	7.15e-05	13116		CYP46A1	cytochrome P450 family 46 subfamily A member 1
-0.885	2.2e-05	100504360		D730003I15Rik	RIKEN cDNA D730003I15 gene
0.73	4.72e-05	100662		D930016D06Rik	RIKEN cDNA D930016D06 gene
0.846	0.000304	27214		DBF4	DBF4 zinc finger
-1.092	2.95e-06	68970		DCAF12	DDB1 and CUL4 associated factor 12
0.606	0.000642	223499		DCAF13	DDB1 and CUL4 associated factor 13
-0.708	1.83e-05	71833		DCAF7	DDB1 and CUL4 associated factor 7
0.993	2.19e-05	53598		DCTN3	dynactin subunit 3
-0.664	3.16e-05	22428		DCTN6	dynactin subunit 6
-0.611	0.000282	66422		DCTPP1	dCTP pyrophosphatase 1
-0.688	1.07e-05	233805		DCUN1D3	defective in cullin neddylation 1 domain containing 3
0.763	0.000215	76863		DCUN1D5	defective in cullin neddylation 1 domain containing 5
1.005	4.31e-05	74041		DDIAS	DNA damage induced apoptosis suppressor
0.707	6.16e-05	77006		DDRGK1	DDRGK domain containing 1
0.68	0.00123	77591		DDX10	DEAD-box helicase 10
0.65	3.2e-05	212880		DDX46	DEAD-box helicase 46
0.688	0.000672	94213		DDX50	DExD-box helicase 50
0.673	0.000644	78394		DDX52	DExD-box helicase 52
0.591	0.000764	67460		DECR1	2,4-dienoyl-CoA reductase 1
0.593	0.000208	110052		DEK	DEK proto-oncogene
-0.764	7.63e-06	69440		DENND6B	DENN domain containing 6B
0.857	0.000121	68184		DENR	density regulated re-initiation and release factor
-0.833	7.98e-05	28075		DESI1	desumoylating isopeptidase 1
-1.047	4.58e-06	13350		DGAT1	diacylglycerol O-acyltransferase 1
-0.598	2.39e-05	13356		DGCR2	DiGeorge syndrome critical region gene 2
0.81	0.000638	56077		DGKE	diacylglycerol kinase epsilon
0.66	3.93e-06	320127		DGKI	diacylglycerol kinase iota
-0.773	0.000129	27369		DGUOK	deoxyguanosine kinase
0.71	0.000727	13361		DHFR	dihydrofolate reductase
-1.184	1.29e-05	52585		DHRS1	dehydrogenase/reductase 1
0.835	4.51e-05	67487		DHX40	DEAH-box helicase 40
0.915	0.000442	56419		DIAPH3	diaphanous related formin 3
0.623	7.77e-05	224132		DIRC2	disrupted in renal carcinoma 2
0.651	0.00023	72662		DIS3	DIS3 homolog, exosome endoribonuclease and 3'-5' exoribonuclease
-0.726	0.00171	214240		DISP2	dispatched RND transporter family member 2
0.652	0.000181	245474		DKC1	dyskerin pseudouridine synthase 1
0.947	5.71e-05	13382		DLD	dihydrolipoamide dehydrogenase
1.17	0.000148	218977		DLGAP5	DLG associated protein 5
0.708	0.000103	13396		DLX6	distal-less homeobox 6
0.877	2e-05	13418		DNAJC1	DnaJ heat shock protein family (Hsp40) member C1
0.81	4.67e-05	66861		DNAJC10	DnaJ heat shock protein family (Hsp40) member C10
-0.965	1.52e-05	74330		DNAJC14	DnaJ heat shock protein family (Hsp40) member C14
0.667	0.00126	100503724		DNAJC19	DnaJ heat shock protein family (Hsp40) member C19
0.925	3.1e-05	22791		DNAJC2	DnaJ heat shock protein family (Hsp40) member C2
1.18	2.94e-05	78244		DNAJC21	DnaJ heat shock protein family (Hsp40) member C21
0.7	8.26e-05	100037258		DNAJC3	DnaJ heat shock protein family (Hsp40) member C3
-0.81	0.000644	66114		DNAJC30	DnaJ heat shock protein family (Hsp40) member C30
0.692	3.4e-05	56354		DNAJC7	DnaJ heat shock protein family (Hsp40) member C7
0.903	0.00109	68598		DNAJC8	DnaJ heat shock protein family (Hsp40) member C8
0.772	0.000255	108671		DNAJC9	DnaJ heat shock protein family (Hsp40) member C9
0.605	9.33e-05	13435		DNMT3A	DNA methyltransferase 3 alpha
0.772	0.00073	99480		DNTTIP2	deoxynucleotidyltransferase terminal interacting protein 2
-0.612	0.00218	13446		DOC2A	double C2 domain alpha
-0.597	2.92e-05	76829		DOK5	docking protein 5
0.818	1.64e-05	69740		DPH5	diphthamide biosynthesis 5
-0.761	0.000357	13489		DRD2	dopamine receptor D2
1.139	0.00116	72107		DSCC1	DNA replication and sister chromatid cohesion 1
-0.831	3.46e-05	328092		DTD2	D-tyrosyl-tRNA deacylase 2 (putative)
-0.667	8.31e-05	69185		DTWD1	DTW domain containing 1
-0.874	5.03e-06	68082		DUSP19	dual specificity phosphatase 19
-0.844	0.000368	235584		DUSP7	dual specificity phosphatase 7
1.077	4.83e-06	269683		E130006D01Rik	RIKEN cDNA E130006D01 gene
1.188	0.000133	319865		E130114P18Rik	RIKEN cDNA E130114P18 gene
0.891	0.000361	107376		E330013P04Rik	RIKEN cDNA E330013P04 gene
0.799	0.00186	66266		EAPP	E2F associated phosphoprotein
-0.602	0.000251	228598		EBF4	early B-cell factor 4
0.809	0.000106	69072		EBNA1BP2	EBNA1 binding protein 2
0.606	2.26e-05	51798		ECH1	enoyl-CoA hydratase 1
-0.853	9.39e-05	52430		ECHDC2	enoyl-CoA hydratase domain containing 2
1.189	3.4e-05	23986		ECI2	enoyl-CoA delta isomerase 2
0.697	0.00244	13605		ECT2	epithelial cell transforming 2
-0.718	1.51e-05	234699		EDC4	enhancer of mRNA decapping 4
-0.621	2.89e-05	192193		EDEM1	ER degradation enhancing alpha-mannosidase like protein 1
0.787	0.000633	68043		EEF1AKMT1	EEF1A lysine methyltransferase 1
1.002	8.01e-06	55949		EEF1B2	eukaryotic translation elongation factor 1 beta 2
0.731	5.41e-05	66143		EEF1E1	eukaryotic translation elongation factor 1 epsilon 1
-0.706	8.04e-06	27984		EFHD2	EF-hand domain family member D2
-0.588	0.00247	13637		EFNA2	ephrin A2
0.841	1.09e-05	13642		EFNB2	ephrin B2
-0.752	0.000459	13643		EFNB3	ephrin B3
-0.622	0.000337	112407		EGLN3	egl-9 family hypoxia inducible factor 3
-0.656	0.000326	13653		EGR1	early growth response 1
-0.673	7.3e-05	13663		EI24	EI24, autophagy associated transmembrane protein
-0.858	3.93e-06	434156		EID2B	EP300 interacting inhibitor of differentiation 2B
0.968	0.000311	66341		EID3	EP300 interacting inhibitor of differentiation 3
1.514	2.08e-05	20918		Eif1	eukaryotic translation initiation factor 1
0.828	0.000219	19106		EIF2AK2	eukaryotic translation initiation factor 2 alpha kinase 2
1.457	4.66e-06	13669		EIF3A	eukaryotic translation initiation factor 3 subunit A
0.65	6.85e-05	16341		EIF3E	eukaryotic translation initiation factor 3 subunit E
-0.742	5.85e-05	66085		EIF3F	eukaryotic translation initiation factor 3 subunit F
0.684	0.00164	100042807		EIF3J	eukaryotic translation initiation factor 3 subunit J
0.702	1.01e-05	73830		EIF3K	eukaryotic translation initiation factor 3 subunit K
0.799	0.00157	98221		EIF3M	eukaryotic translation initiation factor 3 subunit M
0.807	0.000182	13682		EIF4A2	eukaryotic translation initiation factor 4A2
-0.617	0.00129	13688		EIF4EBP2	eukaryotic translation initiation factor 4E binding protein 2
1.293	5.77e-05	226982		EIF5B	eukaryotic translation initiation factor 5B
-0.784	0.000545	16418		EIF6	eukaryotic translation initiation factor 6
-0.674	0.000248	67923		ELOC	elongin C
-0.747	2.65e-05	54351		ELP5	elongator acetyltransferase complex subunit 5
-0.935	0.000142	73024		EMC7	ER membrane protein complex subunit 7
-0.909	0.000243	13806		ENO1	enolase 1
-0.627	0.000825	13807		ENO2	enolase 2
-0.641	9.37e-05	12496		ENTPD2	ectonucleoside triphosphate diphosphohydrolase 2
-0.672	0.000729	12497		ENTPD6	ectonucleoside triphosphate diphosphohydrolase 6 (putative)
0.663	0.00243	13813		EOMES	eomesodermin
0.618	4.89e-05	107508		EPRS	glutamyl-prolyl-tRNA synthetase
-0.867	0.000423	69524		ESAM	endothelial cell adhesion molecule
0.642	0.00327	225363		ETF1	eukaryotic translation termination factor 1
0.592	0.0032	110842		ETFA	electron transfer flavoprotein alpha subunit
0.794	1.13e-05	66841		ETFDH	electron transfer flavoprotein dehydrogenase
0.593	0.00448	67636		ETFRF1	electron transfer flavoprotein regulatory factor 1
0.892	4.79e-05	26909		EXO1	exonuclease 1
0.611	0.00023	20336		EXOC4	exocyst complex component 4
0.889	6.76e-05	66362		EXOSC3	exosome component 3
0.898	4.16e-05	50911		EXOSC9	exosome component 9
-0.66	9.65e-05	14066		F3	coagulation factor III, tissue factor
1.143	3.35e-05	16592		FABP5	fatty acid binding protein 5
-0.823	1.05e-05	56473		FADS2	fatty acid desaturase 2
-0.631	0.00237	60527		FADS3	fatty acid desaturase 3
-0.776	7.26e-05	14085		FAH	fumarylacetoacetate hydrolase
-1.315	0.000122	72393		FAIM2	Fas apoptotic inhibitory molecule 2
0.615	0.000124	107373		FAM111A	family with sequence similarity 111 member A
0.658	1.84e-05	67726		FAM114A2	family with sequence similarity 114 member A2
-0.904	0.000112	68128		Fam120aos	family with sequence similarity 120A, opposite strand
1.244	5.05e-05	68152		FAM133B	family with sequence similarity 133 member B
0.871	8.3e-05	225358		FAM13B	family with sequence similarity 13 member B
-0.607	0.00213	109349		FAM163B	family with sequence similarity 163 member B
-0.593	0.000126	217219		FAM171A2	family with sequence similarity 171 member A2
-0.72	0.000582	68521		FAM189B	family with sequence similarity 189 member B
-0.704	5.31e-05	106014		FAM19A5	family with sequence similarity 19 member A5, C-C motif chemokine like
-0.59	0.000133	230234		FAM206A	family with sequence similarity 206 member A
-0.656	8.02e-05	108707		FAM207A	family with sequence similarity 207 member A
-0.69	6.12e-05	74525		FAM234B	family with sequence similarity 234 member B
0.677	0.000194	108160		FAM50A	family with sequence similarity 50 member A
0.854	9.94e-05	69109		FAM58A	family with sequence similarity 58 member A
-0.87	0.000282	56279		FAM69B	family with sequence similarity 69 member B
0.793	0.000108	68099		FAM92A	family with sequence similarity 92 member A
0.771	0.0002	68215		FAM98B	family with sequence similarity 98 member B
-1.016	6.9e-05	100040608		FANCF	Fanconi anemia complementation group F
-0.633	3.4e-05	60534		FANCG	Fanconi anemia complementation group G
0.698	0.000382	104806		FANCM	Fanconi anemia complementation group M
-0.824	3.12e-05	66587		FASTK	Fas activated serine/threonine kinase
0.697	0.000325	242960		FBXL5	F-box and leucine rich repeat protein 5
-1.078	2.2e-05	30840		FBXL6	F-box and leucine rich repeat protein 6
-0.708	1.09e-05	231670		FBXO21	F-box protein 21
0.621	0.000608	71865		FBXO30	F-box protein 30
0.59	0.000236	268882		FBXO45	F-box protein 45
0.608	0.00257	319701		FBXO48	F-box protein 48
0.911	0.000106	67141		FBXO5	F-box protein 5
0.637	2.65e-05	50754		FBXW7	F-box and WD repeat domain containing 7
0.712	0.00192	80891		Fcrls	Fc receptor-like S, scavenger receptor
0.906	5.77e-05	54713		FEZF2	FEZ family zinc finger 2
0.598	0.000165	224014		FGD4	FYVE, RhoGEF and PH domain containing 4
-0.809	1.69e-05	66437		FIS1	fission, mitochondrial 1
0.783	0.0002	14227		FKBP2	FK506 binding protein 2
0.735	0.000269	14228		FKBP4	FK506 binding protein 4
0.603	0.000154	14231		FKBP7	FK506 binding protein 7
0.747	1.21e-05	71409		FMNL2	formin like 2
-0.938	2.87e-05	230991		FNDC10	fibronectin type III domain containing 10
0.602	0.000281	319448		FNDC3A	fibronectin type III domain containing 3A
0.803	7.21e-05	14272		FNTA	farnesyltransferase, CAAX box, alpha
1.328	1.07e-05	70567		FRA10AC1	FRA10A associated CGG repeat 1
-0.617	0.000163	14296		FRAT1	FRAT1, WNT signaling pathway regulator
0.62	3.35e-05	14300		FRG1	FSHD region gene 1
1.04	0.000116	56095		FTSJ3	FtsJ homolog 3
-0.604	2.4e-05	59095		FXYD6	FXYD domain containing ion transport regulator 6
-1.024	0.00133	57780		FXYD7	FXYD domain containing ion transport regulator 7
0.598	0.00248	217558		G2E3	G2/M-phase specific E3 ubiquitin protein ligase
0.672	1.22e-05	27041		G3BP1	G3BP stress granule assembly factor 1
-0.756	7.58e-05	57436		GABARAPL1	GABA type A receptor associated protein like 1
0.632	0.000898	14390		GABPA	GA binding protein transcription factor alpha subunit
-0.795	0.000349	14396		GABRA3	gamma-aminobutyric acid type A receptor alpha3 subunit
-0.619	0.00174	14405		GABRG1	gamma-aminobutyric acid type A receptor gamma1 subunit
0.682	6.13e-05	13197		GADD45A	growth arrest and DNA damage inducible alpha
0.827	0.000322	23882		GADD45G	growth arrest and DNA damage inducible gamma
0.727	2.18e-05	66691		GAPVD1	GTPase activating protein and VPS9 domains 1
0.77	0.000342	237436		GAS2L3	growth arrest specific 2 like 3
1.311	3.23e-05	14455		GAS5	growth arrest specific 5 (non-protein coding)
0.666	3.67e-05	104346		GAS8	growth arrest specific 8
-0.828	4.14e-05	213350		GATD1	glutamine amidotransferase like class 1 domain containing 1
-0.88	0.000202	67092		GATM	glycine amidinotransferase
0.704	0.000106	70297		GCC2	GRIP and coiled-coil domain containing 2
-0.608	0.00022	74105		GGA2	golgi associated, gamma adaptin ear containing, ARF binding protein 2
-0.657	5.3e-05	207182		GGT7	gamma-glutamyltransferase 7
0.735	0.000833	215751		GINM1	glycoprotein integral membrane 1
0.794	7.53e-05	69270		GINS1	GINS complex subunit 1
-0.948	8.69e-05	14617		GJD2	gap junction protein delta 2
1.015	3.91e-05	56278		GKAP1	G kinase anchoring protein 1
1.228	3.46e-05	67201		GLOD4	glyoxalase domain containing 4
-0.611	0.00104	14658		GLRB	glycine receptor beta
1.023	0.000215	665298		Gm10073/Gm11942	ribosomal protein, large, P1 pseudogene
1.404	0.00273	100043805		Gm10224	predicted pseudogene 10224
2.253	0.000119	100040540		Gm10288	ribosomal protein L11 pseudogene
0.6	0.002	545536		Gm10704	predicted pseudogene 10704
0.855	0.00421	433688		Gm11836	myosin, light polypeptide 6, alkali, smooth muscle and non-muscle pseudogene
1.291	5.58e-05	100303747		Gm12238	predicted gene 12238
1.075	0.000943	627585		Gm13034	SWI/SNF related, matrix associated, actin dependent regulator of chromatin, subfamily a, member 5 pseudogene
1.52	0.00308	100503173		Gm14403	predicted gene 14403
1.27	0.00387	100503971		Gm16440 (includes others)	predicted gene 16440
-1.151	4.89e-05	546695		Gm16519	ribosomal protein L12 pseudogene
2.224	4.85e-06	100040297		Gm2695	predicted gene 2695
-0.588	0.000244	14667		GM2A	GM2 ganglioside activator
0.811	0.00075	225058		Gm4832	predicted gene 4832
1.182	0.00277	237412		Gm4924	predicted gene 4924
1.72	4.09e-05	328825		Gm5093	predicted gene 5093
0.601	0.000266	382450		Gm5177	glyceraldehyde-3-phosphate dehydrogenase pseudogene
1.647	0.000373	433229		Gm5514	lactate dehydrogenase B pseudogene
1.724	3.93e-06	546663		Gm5963	predicted pseudogene 5963
1.789	4.82e-05	100503669		Gm6134	ribosomal protein S29 pseudogene
0.817	0.00121	620750		Gm6177	ribosomal protein L23A pseudogene
-0.729	0.000745	620966		Gm6194	transmembrane protein 189 pseudogene
1.926	0.0011	621699		Gm6252	predicted gene 6252
-0.693	0.00382	666113		Gm7935	splicing factor 3b, subunit 4 pseudogene
1.183	2.2e-05	666257		Gm8008	predicted gene 8008
-0.849	9.5e-06	666648		Gm8213	predicted pseudogene 8213
1.39	5.59e-05	667952		Gm8894	myosin light polypeptide 6 alkali smooth muscle and non-muscle protein, pseudogene
0.808	0.000236	668092		Gm8973	60S ribosomal protein L36 pseudogene
0.786	0.000143	668809		Gm9372	predicted gene 9372
0.857	0.000375	669393		Gm9457	predicted gene 9457
-0.742	1.27e-05	100039316		Gm9843	predicted gene 9843
0.704	0.00122	100038519		Gm9900	predicted gene 9900
-0.616	0.00176	791294		Gm9958	predicted gene 9958
0.588	7.78e-05	105446		GMPR2	guanosine monophosphate reductase 2
-0.591	2.68e-05	14697		GNB5	G protein subunit beta 5
0.629	0.00237	14700		GNG10	G protein subunit gamma 10
-0.705	1.01e-05	14701		GNG12	G protein subunit gamma 12
-0.852	8.52e-05	14704		GNG3	G protein subunit gamma 3
-0.744	0.000676	14706		GNG4	G protein subunit gamma 4
1.314	7.67e-05	14707		GNG5	G protein subunit gamma 5
1.009	2.07e-05	54214		GOLGA4	golgin A4
0.89	8.01e-06	27277		GOLGA5	golgin A5
0.764	8.37e-06	224139		GOLGB1	golgin B1
0.966	4.12e-05	73124		GOLIM4	golgi integral membrane protein 4
-0.618	0.000225	14724		GP1BB	glycoprotein Ib platelet beta subunit
-0.726	0.00023	14731		GPAA1	glycosylphosphatidylinositol anchor attachment 1
0.813	4.08e-05	67471		GPATCH1	G-patch domain containing 1
0.597	0.00138	53951		GPATCH11	G-patch domain containing 11
0.862	7.13e-06	66614		GPATCH4	G-patch domain containing 4
0.591	0.000275	74254		GPN1	GPN-loop GTPase 1
1.123	6.18e-05	68080		GPN3	GPN-loop GTPase 3
-0.648	0.000126	107173		GPR137	G protein-coupled receptor 137
-0.671	0.000272	70771		GPR173	G protein-coupled receptor 173
-0.589	0.000979	381413		GPR176	G protein-coupled receptor 176
-0.607	4.39e-05	383563		GPR25	G protein-coupled receptor 25
-0.745	8.08e-05	14761		GPR27	G protein-coupled receptor 27
-0.625	0.00346	319197		GPR4	G protein-coupled receptor 4
-0.722	8.44e-05	237716		GPR75	G protein-coupled receptor 75
0.722	0.000261	76123		GPSM2	G protein signaling modulator 2
0.702	0.000709	14775		GPX1	glutathione peroxidase 1
-1.166	2.43e-05	66168		GRINA	glutamate ionotropic receptor NMDA type subunit associated protein 1
-0.752	0.000986	108069		GRM3	glutamate metabotropic receptor 3
-0.804	2.89e-05	108071		GRM5	glutamate metabotropic receptor 5
-0.812	3.19e-05	225642		GRP	gastrin releasing peptide
-0.65	0.000164	606496		GSK3A	glycogen synthase kinase 3 alpha
-0.947	7.64e-05	14865		GSTM4	glutathione S-transferase mu 4
1.267	3.49e-06	229906		GTF2B	general transcription factor IIB
0.608	0.000147	74197		GTF2E1	general transcription factor IIE subunit 1
0.976	4.79e-05	68153		GTF2E2	general transcription factor IIE subunit 2
0.631	0.00032	98053		GTF2F1	general transcription factor IIF subunit 1
0.601	0.00369	98488		GTF3C3	general transcription factor IIIC subunit 3
-0.59	0.000163	56055		GTPBP2	GTP binding protein 2
-0.696	0.00164	27357		GYG1	glycogenin 1
-0.828	3.19e-05	243529		H1FX	H1 histone family member X
-0.672	0.00069	57874		HACD3	3-hydroxyacyl-CoA dehydratase 3
0.621	7.77e-05	15115		HARS	histidyl-tRNA synthetase
0.695	0.00249	107435		HAT1	histone acetyltransferase 1
1.411	1.94e-05	231123		HAUS3	HAUS augmin like complex subunit 3
1.089	0.000498	230376		HAUS6	HAUS augmin like complex subunit 6
-0.638	0.00429	15168		HCN3	hyperpolarization activated cyclic nucleotide gated potassium channel 3
-0.751	1.09e-05	15183		HDAC3	histone deacetylase 3
0.619	3.36e-06	15193		HDGFL2	HDGF like 2
0.677	8.3e-05	245596		HDX	highly divergent homeobox
0.657	0.000141	226098		HECTD2	HECT domain E3 ubiquitin protein ligase 2
1.452	3.87e-05	15201		HELLS	helicase, lymphoid-specific
-0.77	0.00414	72927		HEPACAM	hepatic and glial cell adhesion molecule
-0.645	0.000159	238023		HEXDC	hexosaminidase D
-0.691	0.000578	59053		HGH1	HGH1 homolog
0.694	0.000692	227095		HIBCH	3-hydroxyisobutyryl-CoA hydrolase
-0.858	1.22e-05	67669		HIKESHI	Hikeshi, heat shock protein nuclear import factor
1.037	0.000149	80838		Hist1h1a	histone cluster 1, H1a
-0.686	0.00103	50708		HIST1H1C	histone cluster 1 H1 family member c
-0.608	0.00303	319169		HIST1H2AA	histone cluster 1 H2A family member a
3.187	7.28e-06	319172		HIST1H2AD	histone cluster 1 H2A family member d
1.152	0.000293	78303		HIST1H2BD	histone cluster 1 H2B family member d
-0.654	0.000212	319182		Hist1h2bh	histone cluster 1, H2bh
1.652	0.00199	319152		HIST1H3E	histone cluster 1 H3 family member e
1.008	3.35e-05	320332		HIST1H4B	histone cluster 1 H4 family member b
0.835	8.18e-05	97122		HIST1H4C	histone cluster 1 H4 family member c
2.287	7.13e-06	319155		HIST1H4F	histone cluster 1 H4 family member f
1.355	0.000127	319157		HIST1H4J	histone cluster 1 H4 family member j
-0.688	0.00184	621893		HIST2H2AB	histone cluster 2 H2A family member b
0.968	3.11e-05	319176		HIST2H2AC	histone cluster 2 H2A family member c
1.168	0.000888	326620		HIST2H4A	histone cluster 2 H4 family member a
0.601	0.000171	382522		HIST3H2BB	histone cluster 3 H2B family member b
-0.775	0.00154	14998		HLA-DMA	major histocompatibility complex, class II, DM alpha
0.676	0.000615	20585		HLTF	helicase like transcription factor
-0.693	5.49e-05	232210		HMCES	5-hydroxymethylcytosine (hmC) binding, ES cell-specific
-1.154	5.31e-05	15354		Hmgb3	high mobility group box 3
0.923	0.000109	94353		Hmgn3	high mobility group nucleosomal binding domain 3
1.571	0.000415	15366		HMMR	hyaluronan mediated motility receptor
0.801	9.24e-05	59013		HNRNPH1	heterogeneous nuclear ribonucleoprotein H1
0.657	0.00335	56258		HNRNPH2	heterogeneous nuclear ribonucleoprotein H2
0.792	0.000897	76936		HNRNPM	heterogeneous nuclear ribonucleoprotein M
0.964	6.42e-05	74326		HNRNPR	heterogeneous nuclear ribonucleoprotein R
0.657	0.000167	320191		HOOK3	hook microtubule tethering protein 3
0.59	0.00151	15452		HPRT1	hypoxanthine phosphoribosyltransferase 1
-0.651	3.12e-05	628779		HS3ST4	heparan sulfate-glucosamine 3-sulfotransferase 4
-0.611	0.000361	68196		HSBP1	heat shock factor binding protein 1
-0.606	7.79e-05	114664		HSD17B11	hydroxysteroid 17-beta dehydrogenase 11
1.182	9.41e-05	15488		HSD17B4	hydroxysteroid 17-beta dehydrogenase 4
-0.725	0.00064	14979		HSD17B8	hydroxysteroid 17-beta dehydrogenase 8
0.794	7.77e-05	18415		HSPA4L	heat shock protein family A (Hsp70) member 4 like
0.99	2.4e-05	72459		HTATSF1	HIV-1 Tat specific factor 1
-0.627	0.000268	15574		HUS1	HUS1 checkpoint clamp component
0.59	3.64e-05	67693		HYPK	huntingtin interacting protein K
-0.664	6.24e-05	15902		ID2	inhibitor of DNA binding 2, HLH protein
-0.587	0.000149	15931		IDS	iduronate 2-sulfatase
1.108	6.23e-05	66191		IER3IP1	immediate early response 3 interacting protein 1
-0.65	6.34e-05	68713		Ifitm1	interferon induced transmembrane protein 1
-0.776	0.0014	80876		IFITM2	interferon induced transmembrane protein 2
1.132	1.15e-06	76411		IFT43	intraflagellar transport 43
0.797	4.29e-05	73916		IFT57	intraflagellar transport 57
0.974	0.000118	67694		IFT74	intraflagellar transport 74
0.935	1.94e-05	12589		IFT81	intraflagellar transport 81
1.087	1.22e-05	18518		IGBP1	immunoglobulin binding protein 1
0.632	3.11e-05	140486		IGF2BP1	insulin like growth factor 2 mRNA binding protein 1
0.66	0.0011	140488		IGF2BP3	insulin like growth factor 2 mRNA binding protein 3
0.688	2.18e-05	16008		IGFBP2	insulin like growth factor binding protein 2
-1.35	0.00173	381831		Igkv4-58	immunoglobulin kappa variable 4-58
0.649	0.00137	546244		Igkv4-61	immunoglobulin kappa chain variable 4-61
1.206	7.34e-05	236047		Igkv4-74	immunoglobulin kappa variable 4-74
-0.947	0.000132	230868		IGSF21	immunoglobin superfamily member 21
0.851	1.19e-05	24010		IK	IK cytokine, down-regulator of HLA II
1.192	2.56e-05	67143		IKZF5	IKAROS family zinc finger 5
-0.614	0.000674	16164		IL13RA1	interleukin 13 receptor subunit alpha 1
-0.756	2.1e-05	239114		IL17D	interleukin 17D
0.69	0.000193	16173		IL18	interleukin 18
1.367	0.000489	100042069		IMPDH2	inosine monophosphate dehydrogenase 2
0.599	0.000286	16319		INCENP	inner centromere protein
-0.888	7.13e-06	16322		INHA	inhibin alpha subunit
0.594	9.21e-05	71177		INTS13	integrator complex subunit 13
0.618	0.000387	320299		IQCB1	IQ motif containing B1
0.59	0.00191	214704		IQUB	IQ motif and ubiquitin domain containing
-0.685	2.77e-05	26968		ISLR	immunoglobulin superfamily containing leucine rich repeat
0.805	4.12e-05	57905		ISY1-RAB43	ISY1-RAB43 readthrough
-0.801	0.000281	64294		ITM2C	integral membrane protein 2C
0.591	6.55e-05	217837		ITPK1	inositol-tetrakisphosphate 1-kinase
0.671	0.000107	76217		JAKMIP2	janus kinase and microtubule interacting protein 2
0.593	0.000496	18519		KAT2B	lysine acetyltransferase 2B
0.842	5.85e-06	244349		KAT6A	lysine acetyltransferase 6A
0.692	3.28e-05	23924		KATNA1	katanin catalytic subunit A1
0.777	4.79e-05	72425		KATNBL1	katanin regulatory subunit B1 like 1
0.851	1.53e-05	67136		KBTBD4	kelch repeat and BTB domain containing 4
-0.744	0.000151	16513		KCNJ10	potassium voltage-gated channel subfamily J member 10
-0.607	0.000287	16538		KCNS1	potassium voltage-gated channel modifier subfamily S member 1
-0.892	1.07e-05	330171		KCTD10	potassium channel tetramerization domain containing 10
-0.74	5.36e-06	66913		KDELR2	KDEL endoplasmic reticulum protein retention receptor 2
0.681	0.000423	214899		KDM5A	lysine demethylase 5A
0.708	1.2e-05	75605		KDM5B	lysine demethylase 5B
0.679	1.22e-05	16542		KDR	kinase insert domain receptor
-0.627	3.59e-05	223739		KIAA0930	KIAA0930
0.593	0.000311	231570		KIAA1107	KIAA1107
1.194	0.000897	224171		KIAA1524	KIAA1524
0.953	0.00121	16551		KIF11	kinesin family member 11
0.887	0.00184	209737		KIF15	kinesin family member 15
0.974	0.00135	228421		KIF18A	kinesin family member 18A
0.693	2.77e-05	72320		KIF1BP	KIF1 binding protein
0.672	0.000931	19348		KIF20A	kinesin family member 20A
1.672	1.64e-05	240641		KIF20B	kinesin family member 20B
0.685	0.00147	110033		KIF22	kinesin family member 22
0.641	0.00194	71819		KIF23	kinesin family member 23
1.164	0.000547	73804		KIF2C	kinesin family member 2C
1.261	0.00018	16571		KIF4A	kinesin family member 4A
0.94	1.72e-05	16588		KIN	Kin17 DNA and RNA binding protein
0.626	0.00168	228730		KIZ	kizuna centrosomal protein
-0.629	0.000205	118445		Klf16	Kruppel-like factor 16
-0.594	0.000345	12224		KLF5	Kruppel like factor 5
0.589	0.000293	100502725		KLHL2	kelch like family member 2
0.652	6.37e-05	52323		KLHL7	kelch like family member 7
1.081	0.000207	76464		KNL1	kinetochore scaffold 1
0.686	7.88e-06	66356		KNOP1	lysine rich nucleolar protein 1
1.013	0.000645	51944		KNSTRN	kinetochore localized astrin/SPAG5 binding protein
0.667	0.000442	208628		KNTC1	kinetochore associated 1
0.588	4.09e-05	16211		KPNB1	karyopherin subunit beta 1
0.635	0.00367	57896		KRCC1	lysine rich coiled-coil 1
0.783	4.45e-05	52705		KRR1	KRR1, small subunit processome component homolog
-1.211	7.2e-05	100087		KTI12	KTI12 chromatin associated homolog
1.121	7.19e-06	16709		Ktn1	kinectin 1
1.248	3.36e-06	83409		LAMTOR2	late endosomal/lysosomal adaptor, MAPK and MTOR activator 2
-1.088	2.95e-06	66096		LAMTOR4	late endosomal/lysosomal adaptor, MAPK and MTOR activator 4
-0.894	0.000335	67557		LARP6	La ribonucleoprotein domain family member 6
-0.589	0.000382	434784		LDOC1	LDOC1, regulator of NFKB signaling
-0.604	0.000208	224640		LEMD2	LEM domain containing 2
1.345	1.07e-05	235497		LEO1	LEO1 homolog, Paf1/RNA polymerase II complex component
1.786	1.09e-05	387252	D	let-7	microRNA let-7a-1
-0.662	0.000691	387248	D	let-7	microRNA let-7a-1
-0.658	0.00106	213469		LGI3	leucine rich repeat LGI family member 3
0.871	0.00057	72568		LIN9	lin-9 DREAM MuvB core complex component
-0.9	0.000132	280411		LIX1L	limb and CNS expressed 1 like
0.984	0.000249	16906		LMNB1	lamin B1
0.667	0.000161	80515		LOC284023	uncharacterized LOC284023
-0.665	4.19e-05	80749		LRFN1	leucine rich repeat and fibronectin type III domain containing 1
-0.693	0.000335	230654		LRRC41	leucine rich repeat containing 41
0.665	0.000267	77809		LRRC42	leucine rich repeat containing 42
-0.711	5.82e-05	272381		LRRC4B	leucine rich repeat containing 4B
-1.034	0.000437	224813		LRRC73	leucine rich repeat containing 73
-0.645	0.000118	192976		LRRC75A	leucine rich repeat containing 75A
-0.751	0.000131	433926		LRRC8B	leucine rich repeat containing 8 family member B
0.968	0.000493	71710		LRRCC1	leucine rich repeat and coiled-coil centrosomal protein 1
0.63	0.00115	74978		LRRIQ1	leucine rich repeats and IQ motif containing 1
0.643	8.65e-05	224092		LSG1	large 60S subunit nuclear export GTPase 1
1.042	2.41e-05	67207		LSM1	LSM1 homolog, mRNA degradation associated
-0.609	0.00272	67678		LSM3	LSM3 homolog, U6 small nuclear RNA and mRNA degradation associated
-0.755	2.95e-06	76522		LSM8	LSM8 homolog, U6 small nuclear RNA associated
0.837	2.2e-05	67684		LUC7L3	LUC7 like 3 pre-mRNA splicing factor
-1.204	0.000207	17067	D	Ly6a (includes others)	lymphocyte antigen 6 complex, locus A
-1.678	0.00441	110454	D	Ly6a (includes others)	lymphocyte antigen 6 complex, locus A
0.628	1.22e-05	17089		LYAR	Ly1 antibody reactive
-0.83	7.77e-05	320343		LYPD6	LY6/PLAUR domain containing 6
-0.969	0.00027	75530		LYRM7	LYR motif containing 7
0.819	0.00011	69151		LZIC	leucine zipper and CTNNBIP1 domain containing
0.723	0.00405	17113		M6PR	mannose-6-phosphate receptor, cation dependent
-0.81	2.56e-05	59003		MAEA	macrophage erythroblast attacher
0.82	4.27e-05	75625		MAGEH1	MAGE family member H1
1.673	6.11e-05	17149		MAGOH	mago homolog, exon junction complex core component
1.146	0.000325	66441		MAGOHB	mago homolog B, exon junction complex core component
0.702	0.00107	67920		MAK16	MAK16 homolog
-1.011	0.000263	105853		MAL2	mal, T-cell differentiation protein 2 (gene/pseudogene)
-0.604	0.000602	228576		MALL	mal, T-cell differentiation protein like
-0.602	4.24e-05	73744		MAN2C1	mannosidase alpha class 2C member 1
0.655	5.43e-05	242362		MANEA	mannosidase endo-alpha
0.811	3.73e-05	26399		MAP2K6	mitogen-activated protein kinase kinase 6
-0.628	1.3e-05	26400		MAP2K7	mitogen-activated protein kinase kinase 7
1.018	0.000105	213582		MAP9	microtubule associated protein 9
-0.699	0.000898	332110		MAPK15	mitogen-activated protein kinase 15
-0.752	0.000189	26417		MAPK3	mitogen-activated protein kinase 3
-0.61	3.54e-05	60597		MAPK8IP2	mitogen-activated protein kinase 8 interacting protein 2
0.618	0.000299	67247		2019-03-02	mitochondrial amidoxime reducing component 2
0.916	1.72e-05	69104		2019-03-05	membrane associated ring-CH-type finger 5
-0.756	3.12e-05	17188		MAZ	MYC associated zinc finger protein
-0.597	0.00153	77582		MBOAT7	membrane bound O-acyltransferase domain containing 7
-0.637	0.00015	270669		MBTPS2	membrane bound transcription factor peptidase, site 2
-0.806	0.0005	73724		MCEE	methylmalonyl-CoA epimerase
0.779	6.98e-05	17215		MCM3	minichromosome maintenance complex component 3
-0.648	4.12e-05	94178		MCOLN1	mucolipin 1
-0.742	0.000468	51812		MCRS1	microspherule protein 1
0.628	0.000108	17246		MDM2	MDM2 proto-oncogene
-0.978	2.49e-05	17256		MEA1	male-enhanced antigen 1
0.766	0.000283	108098		MED21	mediator complex subunit 21
-0.85	0.000564	75613		MED25	mediator complex subunit 25
0.958	0.000144	69790		MED30	mediator complex subunit 30
0.602	0.000105	66213		MED7	mediator complex subunit 7
-1.136	0.000398	104362		MEIG1	meiosis/spermiogenesis associated 1
0.835	0.00111	17279		MELK	maternal embryonic leucine zipper kinase
0.703	0.000126	76890		MEMO1	mediator of cell motility 1
0.633	1.51e-05	56307		METAP2	methionyl aminopeptidase 2
-0.613	0.000293	15247		MFSD14A	major facilitator superfamily domain containing 14A
-0.718	0.000128	106073		MFSD5	major facilitator superfamily domain containing 5
0.987	2.2e-05	217664		MGAT2	mannosyl (alpha-1,6-)-glycoprotein beta-1,2-N-acetylglucosaminyltransferase
0.66	0.00099	217615		Mia2	melanoma inhibitory activity 2
-0.842	2.22e-05	103742		MIEN1	migration and invasion enhancer 1
-0.629	0.000168	28010		MIIP	migration and invasion inhibitory protein
1.006	2.65e-05	66960		MINDY3	MINDY lysine 48 deubiquitinase 3
2.393	1.15e-06	433771		MINOS1	mitochondrial inner membrane organizing system 1
0.698	0.00132	73490		MIPOL1	mirror-image polydactyly 1
1.227	0.000249	387236	D	mir-10	microRNA 100
0.928	0.00184	723892	D	mir-10	microRNA 100
0.709	0.00442	387153		mir-135	microRNA 135b
0.966	0.000171	387167		mir-149	microRNA 149
0.793	0.000392	723878	D	mir-154	microRNA 494
-0.627	0.00245	723912	D	mir-154	microRNA 494
-1.514	0.000176	723857	D	mir-154	microRNA 494
1.274	0.000119	387221		mir-27	microRNA 27a
1.002	0.00202	723929		mir-325	microRNA 325
0.605	0.000462	723852		mir-363	microRNA 363
0.809	0.00114	723867		mir-434	microRNA 434
0.86	0.000393	100124467		mir-568	microRNA 568
0.617	0.00214	735266		mir-592	microRNA 592
0.922	0.000254	77994		Mir99ahg	Mir99a and Mirlet7c-1 host gene (non-protein coding)
0.603	0.000325	66578		MIS18A	MIS18 kinetochore protein A
1.028	0.00148	217653		MIS18BP1	MIS18 binding protein 1
1.259	0.00015	17345		MKI67	marker of proliferation Ki-67
-1.082	0.00175	69642		MLIP	muscular LMNA interacting protein
-1.303	1.15e-06	64144		MLLT1	MLLT1, super elongation complex subunit
-0.623	5.88e-05	216829		Mmgt2	membrane magnesium transporter 2
0.686	0.000189	17427		MNS1	meiosis specific nuclear structural 1
0.72	0.000708	17434		MOCS2	molybdenum cofactor synthesis 2
0.899	0.000847	56397		MORF4L2	mortality factor 4 like 2
-0.857	3.93e-05	378462		MORN2	MORN repeat containing 2
1.49	7.68e-06	70380		MOSPD1	motile sperm domain containing 1
-0.606	0.00108	68929		MOSPD3	motile sperm domain containing 3
0.649	0.00214	67973		MPHOSPH10	M-phase phosphoprotein 10
-0.768	0.000807	68533		MPHOSPH6	M-phase phosphoprotein 6
0.87	2.6e-05	75339		MPHOSPH8	M-phase phosphoprotein 8
0.617	0.000557	56217		MPP5	membrane palmitoylated protein 5
0.699	5.35e-05	17527		MPV17	MPV17, mitochondrial inner membrane protein
-0.86	0.000187	93734		MPV17L	MPV17 mitochondrial inner membrane protein like
-0.698	1.63e-05	68481		MPZL1	myelin protein zero like 1
-0.732	0.000313	67568		MRFAP1	Morf4 family associated protein 1
0.931	5.1e-05	67681		MRPL18	mitochondrial ribosomal protein L18
0.845	0.000182	67707		MRPL24	mitochondrial ribosomal protein L24
0.768	4.74e-05	94064		MRPL27	mitochondrial ribosomal protein L27
0.636	0.00107	75398		MRPL32	mitochondrial ribosomal protein L32
-0.876	5.39e-05	94065		MRPL34	mitochondrial ribosomal protein L34
-0.634	0.000329	94066		MRPL36	mitochondrial ribosomal protein L36
-0.985	4.12e-05	18100		MRPL40	mitochondrial ribosomal protein L40
0.806	0.000965	67036		MRPL45	mitochondrial ribosomal protein L45
0.643	8.32e-05	66047		MRPL54	mitochondrial ribosomal protein L54
-1.103	1.21e-05	67840		MRPL57	mitochondrial ribosomal protein L57
0.611	0.000158	24030		MRPS12	mitochondrial ribosomal protein S12
0.927	1.19e-05	66258		MRPS17	mitochondrial ribosomal protein S17
0.773	2.43e-05	57312		MRPS31	mitochondrial ribosomal protein S31
0.683	9.37e-05	79044		MRPS34	mitochondrial ribosomal protein S34
0.815	0.000133	69527		MRPS9	mitochondrial ribosomal protein S9
0.774	0.00135	17685		MSH2	mutS homolog 2
0.687	9.22e-05	17686		MSH3	mutS homolog 3
0.837	5.41e-05	17688		MSH6	mutS homolog 6
-1.287	0.00125	17750		Mt2	metallothionein 2
0.742	3.11e-05	105837		MTBP	MDM2 binding protein
0.751	3.68e-05	56428		MTCH2	mitochondrial carrier 2
0.872	0.000238	74238		MTERF2	mitochondrial transcription termination factor 2
-0.678	2.52e-05	76824		MTFR1L	mitochondrial fission regulator 1 like
0.68	0.0001	665563		MTHFD2L	methylenetetrahydrofolate dehydrogenase (NADP+ dependent) 2-like
0.774	0.000173	76784		MTIF2	mitochondrial translational initiation factor 2
0.879	6.28e-05	108853		MTRF1L	mitochondrial translational release factor 1 like
0.769	7.79e-05	102103		MTUS1	microtubule associated scaffold protein 1
-0.591	4.82e-05	73711		MVB12A	multivesicular body subunit 12A
-1.075	1.8e-06	50918		MYADM	myeloid associated differentiation marker
0.681	0.00072	28106		MYDGF	myeloid derived growth factor
1.06	0.000273	67938		MYL12A	myosin light chain 12A
0.602	0.00086	71602		MYO1E	myosin IE
0.614	0.000263	270163		MYO9A	myosin IXA
-0.62	1.8e-06	56292		NAA10	N(alpha)-acetyltransferase 10, NatA catalytic subunit
0.965	5.91e-05	66897		NAA16	N(alpha)-acetyltransferase 16, NatA auxiliary subunit
-0.669	0.000152	67111		NAAA	N-acylethanolamine acid amidase
0.635	0.000758	72560		NAALAD2	N-acetylated alpha-linked acidic dipeptidase 2
-0.597	2.47e-05	56174		NAGK	N-acetylglucosamine kinase
1.29	0.000133	50927		NASP	nuclear autoantigenic sperm protein
1.061	0.00131	54392		NCAPG	non-SMC condensin I complex subunit G
-1.001	0.000173	26562		NCDN	neurochondrin
-1.119	0.00132	320024		NCEH1	neutral cholesterol ester hydrolase 1
0.601	0.000313	210356		NCKAP5	NCK associated protein 5
0.92	4.85e-05	67052		NDC80	NDC80, kinetochore complex component
-1.075	8.01e-06	29811		NDRG2	NDRG family member 2
-0.677	0.000182	17423		NDST2	N-deacetylase and N-sulfotransferase 2
1.593	2.91e-05	54405		NDUFA1	NADH:ubiquinone oxidoreductase subunit A1
1.402	8.33e-06	17992		NDUFA4	NDUFA4, mitochondrial complex associated
0.774	0.000186	67130		NDUFA6	NADH:ubiquinone oxidoreductase subunit A6
0.824	1.65e-05	73694		NDUFAF7	NADH:ubiquinone oxidoreductase complex assembly factor 7
-0.749	0.000227	104130		NDUFB11	NADH:ubiquinone oxidoreductase subunit B11
0.751	0.00059	68198		NDUFB2	NADH:ubiquinone oxidoreductase subunit B2
-0.899	0.00384	230075		NDUFB6	NADH:ubiquinone oxidoreductase subunit B6
1.305	3.93e-06	66218		NDUFB9	NADH:ubiquinone oxidoreductase subunit B9
0.79	0.000254	66377		NDUFC1	NADH:ubiquinone oxidoreductase subunit C1
-0.919	2.18e-05	68197		NDUFC2	NADH:ubiquinone oxidoreductase subunit C2
-0.801	8.94e-05	17993		NDUFS4	NADH:ubiquinone oxidoreductase subunit S4
1.416	2.27e-05	595136		Ndufs5	NADH dehydrogenase (ubiquinone) Fe-S protein 5
0.609	0.00167	407785		NDUFS6	NADH:ubiquinone oxidoreductase subunit S6
-1.177	1.01e-05	75406		NDUFS7	NADH:ubiquinone oxidoreductase core subunit S7
-0.586	0.00138	69352		NECAB1	N-terminal EF-hand calcium binding protein 1
-0.735	4.98e-05	117148		NECAB2	N-terminal EF-hand calcium binding protein 2
0.633	0.000183	18004		NEK1	NIMA related kinase 1
0.835	1.14e-05	66244		NEMF	nuclear export mediator factor
-0.6	1.64e-05	240055		NEURL1B	neuralized E3 ubiquitin protein ligase 1B
0.617	0.000766	11922		NEUROD6	neuronal differentiation 6
0.673	0.000822	11924		NEUROG2	neurogenin 2
1.156	0.00052	68810		NEXN	nexilin F-actin binding protein
0.748	0.000136	18028		NFIB	nuclear factor I B
-0.695	0.000147	18036		NFKBIB	NFKB inhibitor beta
-0.749	0.000357	56748		NFU1	NFU1 iron-sulfur cluster scaffold
0.944	4.15e-05	68966		NGDN	neuroguidin
1.126	6.11e-05	66164		NIP7	NIP7, nucleolar pre-rRNA processing protein
-0.643	0.000394	233280		NIPA1	non imprinted in Prader-Willi/Angelman syndrome 1
0.963	2.77e-05	71175		NIPBL	NIPBL, cohesin loading factor
0.915	0.000129	67050		NKAP	NFKB activating protein
-0.656	1.07e-05	71966		NKIRAS2	NFKB inhibitor interacting Ras like 2
-0.613	0.000473	18101		NMBR	neuromedin B receptor
-0.827	4.99e-05	54369		NME6	NME/NM23 nucleoside diphosphate kinase 6
0.706	0.00137	66454		NMNAT1	nicotinamide nucleotide adenylyltransferase 1
-0.648	0.00139	12457		NOCT	nocturnin
0.873	8.3e-05	217431		NOL10	nucleolar protein 10
1.349	9.5e-06	53610		NONO	non-POU domain containing, octamer-binding
0.714	6.83e-05	75416		NOP14	NOP14 nucleolar protein
-0.71	9.53e-05	68077		NOP53	NOP53 ribosome biogenesis factor
1.509	1.45e-05	55989		NOP58	NOP58 ribonucleoprotein
-0.603	0.000672	225872		NPAS4	neuronal PAS domain protein 4
0.818	0.00105	18148		NPM1	nucleophosmin
-0.77	0.000561	109648		NPY	neuropeptide Y
-0.607	0.0039	18166		NPY1R	neuropeptide Y receptor Y1
-0.87	5.85e-05	75692		NR2C2AP	nuclear receptor 2C2 associated protein
0.685	0.000126	13865		NR2F1	nuclear receptor subfamily 2 group F member 1
-0.586	1.83e-05	27528		NREP	neuronal regeneration related protein
-0.786	6.55e-05	18183		NRG3	neuregulin 3
-1.362	0.000648	64011		Nrgn	neurogranin
-0.844	0.000449	228777		NRSN2	neurensin 2
0.7	0.000396	386649		NSFL1C	NSFL1 cofactor
0.706	2.76e-05	237859		NSRP1	nuclear speckle splicing regulatory protein 1
0.604	0.00144	107569		NT5C3A	5'-nucleotidase, cytosolic IIIA
-0.704	0.000163	70021		NT5DC2	5'-nucleotidase domain containing 2
-0.842	0.000285	18205		NTF3	neurotrophin 3
-0.769	3.39e-05	66617		NTMT1	N-terminal Xaa-Pro-Lys N-methyltransferase 1
-0.628	0.00446	18216		NTSR1	neurotensin receptor 1
0.869	0.000127	52653		NUDCD2	NudC domain containing 2
-0.698	0.000106	66174		NUDT14	nudix hydrolase 14
0.615	0.00257	75686		NUDT16	nudix hydrolase 16
-0.708	3.35e-05	56409		NUDT3	nudix hydrolase 3
1.098	0.000146	66977		NUF2	NUF2, NDC80 kinetochore complex component
-1.221	8.64e-05	68051		NUTF2	nuclear transport factor 2
-0.702	0.000831	18230		NXN	nucleoredoxin
-0.628	0.000113	75124		NXNL2	nucleoredoxin-like 2
-0.696	0.00164	104080		NXPH4	neurexophilin 4
1.192	1.19e-05	106821		OARD1	O-acyl-ADP-ribose deacylase 1
1.066	0.000349	52184		ODF2L	outer dense fiber of sperm tails 2 like
-0.945	6.84e-05	244723		OLFM2	olfactomedin 2
-0.675	0.00238	404336		Olfr1373 (includes others)	olfactory receptor 1380
-0.606	0.000879	50914		OLIG1	oligodendrocyte transcription factor 1
-0.66	0.000311	403187		OPA3	OPA3, outer mitochondrial membrane lipid metabolism regulator
-0.628	0.000552	13603		OPN3	opsin 3
-1.205	0.002	258315		OR2AP1	olfactory receptor family 2 subfamily AP member 1
0.602	0.00186	26428		ORC4	origin recognition complex subunit 4
0.606	0.00384	20409		OSTF1	osteoclast stimulating factor 1
-0.6	0.00014	14628		OSTM1	osteopetrosis associated transmembrane protein 1
0.617	0.000251	71198		OTUD1	OTU deubiquitinase 1
0.66	9.34e-05	229603		OTUD7B	OTU deubiquitinase 7B
0.721	0.00015	67041		OXCT1	3-oxoacid CoA-transferase 1
-0.656	1.01e-05	18476		PAFAH1B3	platelet activating factor acetylhydrolase 1b catalytic subunit 3
0.616	0.000115	67869		PAIP2	poly(A) binding protein interacting protein 2
0.778	0.000132	66297		Pantr1	POU domain, class 3, transcription factor 3 adjacent noncoding transcript 1
0.805	3.71e-05	23971		PAPSS1	3'-phosphoadenosine 5'-phosphosulfate synthase 1
0.705	0.000762	75317		PARPBP	PARP1 binding protein
0.642	0.000701	330921		PATE2	prostate and testis expressed 2
-1.135	3.91e-05	13180		PCBD1	pterin-4 alpha-carbinolamine dehydratase 1
-0.699	0.000292	18530		PCDH8	protocadherin 8
1.015	0.000522	93724		PCDHGA12	protocadherin gamma subfamily A, 12
0.981	2.76e-06	69587		PCGF3	polycomb group ring finger 3
0.982	0.000385	76073		PCGF5	polycomb group ring finger 5
-0.605	0.000349	71041		PCGF6	polycomb group ring finger 6
0.589	0.00383	319263		PCMTD1	protein-L-isoaspartate (D-aspartate) O-methyltransferase domain containing 1
-0.602	0.000609	18546		PCP4	Purkinje cell protein 4
-1.356	0.000172	30052		PCSK1N	proprotein convertase subtilisin/kexin type 1 inhibitor
-0.777	3.54e-05	240334		PCYOX1L	prenylcysteine oxidase 1 like
0.649	2.56e-05	231887		PDAP1	PDGFA associated protein 1
0.686	0.000177	50996		PDCD7	programmed cell death 7
-1.039	6.14e-06	18582		PDE6D	phosphodiesterase 6D
0.619	0.000182	68023		PDF	peptide deformylase (mitochondrial)
1.317	3.11e-05	71853		PDIA6	protein disulfide isomerase family A member 6
1.619	5.85e-06	68559		PDRG1	p53 and DNA damage regulated 1
0.645	0.000175	71521		PDS5A	PDS5 cohesin associated factor A
0.722	0.000177	239618		PDZRN4	PDZ domain containing ring finger 4
0.701	0.000189	23980		PEBP1	phosphatidylethanolamine binding protein 1
0.86	8.01e-06	64934		PES1	pescadillo ribosomal biogenesis factor 1
0.602	0.00352	109054		PFDN4	prefoldin subunit 4
0.888	0.000689	56612		PFDN5	prefoldin subunit 5
0.658	6.16e-05	14976		PFDN6	prefoldin subunit 6
0.878	5.64e-05	225467		PGGT1B	protein geranylgeranyltransferase type I subunit beta
-0.982	0.000231	18673		PHB	prohibitin
0.703	0.000248	75725		PHF14	PHD finger protein 14
0.645	0.000726	239510		PHF20L1	PHD finger protein 20-like 1
-1.332	0.000437	68479		PHF5A	PHD finger protein 5A
0.953	3.12e-05	70998		PHF6	PHD finger protein 6
0.86	1.34e-05	83946		PHIP	pleckstrin homology domain interacting protein
-0.953	0.000263	27280		PHLDA3	pleckstrin homology like domain family A member 3
0.685	3.03e-05	208177		PHLDB2	pleckstrin homology like domain family B member 2
0.684	2.31e-05	101471		PHRF1	PHD and ring finger domains 1
-0.638	0.000541	105653		PHYHIP	phytanoyl-CoA 2-hydroxylase interacting protein
0.631	0.00196	52023		PIBF1	progesterone immunomodulatory binding factor 1
1.032	6.39e-06	66268		PIGY	phosphatidylinositol glycan anchor biosynthesis class Y
0.648	5.99e-05	72400		PINX1	PIN2/TERF1 interacting, telomerase inhibitor 1
-0.678	0.00024	117150		PIP4K2C	phosphatidylinositol-5-phosphate 4-kinase type 2 gamma
0.829	2.42e-05	19193		PIPOX	pipecolic acid and sarcosine oxidase
-0.805	0.000205	328734		Pisd-ps2	phosphatidylserine decarboxylase, pseudogene 2
0.656	4.12e-05	109333		PKN2	protein kinase N2
-0.627	0.00015	71772		PLBD2	phospholipase B domain containing 2
-0.611	0.000219	18799		PLCD1	phospholipase C delta 1
-0.622	0.000106	72469		PLCD3	phospholipase C delta 3
0.674	0.00177	227120		PLCL1	phospholipase C like 1
-0.611	0.000167	433022		PLCXD2	phosphatidylinositol specific phospholipase C X domain containing 2
-0.656	0.000385	18806		PLD2	phospholipase D2
0.751	0.000212	20620		PLK2	polo like kinase 2
-0.649	0.00133	12795		PLK3	polo like kinase 3
-0.619	9.54e-05	26433		PLOD3	procollagen-lysine,2-oxoglutarate 5-dioxygenase 3
-0.759	9.55e-05	50784		PLPP2	phospholipid phosphatase 2
-0.637	0.000746	227721		PLPP7	phospholipid phosphatase 7 (inactive)
-0.63	1.4e-05	216152		PLPPR3	phospholipid phosphatase related 3
-0.83	1.61e-05	70310		PLSCR3	phospholipid scramblase 3
-0.689	0.000125	65112		PMEPA1	prostate transmembrane protein, androgen induced 1
0.786	0.000135	68603		PMVK	phosphomevalonate kinase
0.794	8.4e-05	66625		PNISR	PNN interacting serine and arginine rich protein
-0.63	0.000496	71691		PNMA8A	paraneoplastic Ma antigen family member 8A
0.866	6.15e-05	18949		PNN	pinin, desmosome associated protein
0.739	0.000153	67452		PNPLA8	patatin like phospholipase domain containing 8
0.602	0.00184	18968		POLA1	DNA polymerase alpha 1, catalytic subunit
-0.603	0.000283	18972		POLD2	DNA polymerase delta 2, accessory subunit
-0.835	1.08e-05	73826		POLDIP3	DNA polymerase delta interacting protein 3
0.637	2.99e-05	59001		POLE3	DNA polymerase epsilon 3, accessory subunit
-0.696	0.000249	20017		POLR1B	RNA polymerase I subunit B
0.738	0.000155	20018		POLR1D	RNA polymerase I subunit D
0.853	5.99e-06	231329		POLR2B	RNA polymerase II subunit B
0.742	0.000455	20021		POLR2C	RNA polymerase II subunit C
-1.462	7.63e-06	69833		POLR2F	RNA polymerase II subunit F
0.807	3.93e-06	28015		POLR2M	RNA polymerase II subunit M
0.908	4.79e-05	66537		POMP	proteasome maturation protein
0.823	4.79e-05	66161		POP4	POP4 homolog, ribonuclease P/MRP subunit
0.591	0.000953	74776		PPA2	pyrophosphatase (inorganic) 2
0.651	0.000483	233977		PPFIA1	PTPRF interacting protein alpha 1
-0.614	0.000265	105675		PPIF	peptidylprolyl isomerase F
0.786	4.99e-05	228005		PPIG	peptidylprolyl isomerase G
1.055	8.33e-06	67418		PPIL4	peptidylprolyl isomerase like 4
-0.588	5.01e-05	53892		PPM1D	protein phosphatase, Mg2+/Mn2+ dependent 1D
0.834	6.61e-05	14208		PPM1G	protein phosphatase, Mg2+/Mn2+ dependent 1G
-0.773	0.000408	72590		PPME1	protein phosphatase methylesterase 1
0.618	7.6e-06	19045		PPP1CA	protein phosphatase 1 catalytic subunit alpha
-0.6	0.000288	76448		PPP1R18	protein phosphatase 1 regulatory subunit 18
0.64	4.54e-05	71978		PPP2R2A	protein phosphatase 2 regulatory subunit Balpha
-0.606	7.46e-05	269643		PPP2R2C	protein phosphatase 2 regulatory subunit Bgamma
0.589	2.94e-05	235542		PPP2R3A	protein phosphatase 2 regulatory subunit B''alpha
-0.63	2.4e-05	225849		PPP2R5B	protein phosphatase 2 regulatory subunit B'beta
0.684	0.000105	26932		PPP2R5E	protein phosphatase 2 regulatory subunit B'epsilon
1.17	4.54e-05	232314		PPP4R2	protein phosphatase 4 regulatory subunit 2
-0.683	0.00016	19063		PPT1	palmitoyl-protein thioesterase 1
0.818	0.000216	54633		PQBP1	polyglutamine binding protein 1
1.286	0.000632	233406		PRC1	protein regulator of cytokinesis 1
0.792	0.000118	77630		PRDM8	PR/SET domain 8
1.059	6.44e-05	53381		PRDX4	peroxiredoxin 4
-0.592	2.41e-05	243548		PRICKLE2	prickle planar cell polarity protein 2
0.982	0.000138	19075		PRIM1	primase (DNA) subunit 1
0.735	0.000742	66801		PRKRIP1	PRKR interacting protein 1 (IL11 inducible)
0.787	4.47e-05	15469		PRMT1	protein arginine methyltransferase 1
0.851	3.03e-05	71974		PRMT3	protein arginine methyltransferase 3
1.351	7.63e-06	66921		PRPF38B	pre-mRNA processing factor 38B
0.833	6.76e-05	328110		PRPF39	pre-mRNA processing factor 39
0.851	0.000114	56194		PRPF40A	pre-mRNA processing factor 40 homolog A
0.725	4.16e-05	19134		PRPF4B	pre-mRNA processing factor 4B
-1.07	0.000893	212627		PRPSAP2	phosphoribosyl pyrophosphate synthetase associated protein 2
-0.65	2.74e-05	66151		Prr13	proline rich 13
-0.7	0.000897	623166		PRR23A	proline rich 23A
-0.643	0.000735	73072		PRR36	proline rich 36
-0.673	0.000325	109270		PRR5	proline rich 5
-0.605	5.12e-05	19156		PSAP	prosaposin
0.934	4.29e-05	101739		PSIP1	PC4 and SFRS1 interacting protein 1
0.789	2.18e-05	19166		PSMA2	proteasome subunit alpha 2
1.429	1.36e-05	26441		PSMA4	proteasome subunit alpha 4
2.048	4.96e-06	26444		PSMA7	proteasome subunit alpha 7
0.828	2.49e-05	19170		PSMB1	proteasome subunit beta 1
-0.729	0.000178	26445		PSMB2	proteasome subunit beta 2
-1.71	1.15e-06	26446		PSMB3	proteasome subunit beta 3
-0.756	0.00291	19172		PSMB4	proteasome subunit beta 4
1.201	5.89e-05	19175		PSMB6	proteasome subunit beta 6
0.732	0.000105	19179		PSMC1	proteasome 26S subunit, ATPase 1
0.945	5.53e-05	19181		PSMC2	proteasome 26S subunit, ATPase 2
0.61	0.000258	19183		PSMC3IP	PSMC3 interacting protein
0.636	0.00138	19184		PSMC5	proteasome 26S subunit, ATPase 5
0.646	0.00044	67089		PSMC6	proteasome 26S subunit, ATPase 6
1.09	1.99e-05	69077		PSMD11	proteasome 26S subunit, non-ATPase 11
0.636	0.000326	66997		PSMD12	proteasome 26S subunit, non-ATPase 12
0.589	0.000659	17463		PSMD7	proteasome 26S subunit, non-ATPase 7
0.89	3.19e-05	19186		PSME1	proteasome activator subunit 1
-0.639	0.000367	19188		PSME2	proteasome activator subunit 2
-0.587	2.42e-05	27388		PTDSS2	phosphatidylserine synthase 2
-0.821	8.33e-06	69202		Ptms	parathymosin
0.914	0.000298	19286		PTS	6-pyruvoyltetrahydropterin synthase
-0.645	0.00378	30939		PTTG1	pituitary tumor-transforming 1
0.796	0.000238	19288		PTX3	pentraxin 3
-0.591	3.83e-05	103136		PWP1	PWP1 homolog, endonuclein
-0.874	0.00127	209027		PYCR1	pyrroline-5-carboxylate reductase 1
0.585	0.00026	99003		QSER1	glutamine and serine rich 1
-0.678	3.11e-05	60507		QTRT1	queuine tRNA-ribosyltransferase catalytic subunit 1
-0.722	3.12e-05	19325		RAB10	RAB10, member RAS oncogene family
0.933	4.79e-05	68328		RAB13	RAB13, member RAS oncogene family
-1.148	4.15e-05	104886		Rab15	RAB15, member RAS oncogene family
0.716	3.94e-05	100972		RAB28	RAB28, member RAS oncogene family
-1.126	2.65e-06	19337		RAB33A	RAB33A, member RAS oncogene family
-0.994	1.14e-05	77407		RAB35	RAB35, member RAS oncogene family
-0.895	0.000388	69908		RAB3B	RAB3B, member RAS oncogene family
0.589	4.99e-05	226407		RAB3GAP1	RAB3 GTPase activating protein catalytic subunit 1
-1.066	1.65e-05	19344		RAB5B	RAB5B, member RAS oncogene family
-0.602	2.53e-05	14470		RABAC1	Rab acceptor 1
0.807	0.000114	54189		RABEP1	rabaptin, RAB GTPase binding effector protein 1
-0.636	1.81e-05	19353		RAC1	ras-related C3 botulinum toxin substrate 1 (rho family, small GTP binding protein Rac1)
-0.844	5.41e-05	170758		RAC3	ras-related C3 botulinum toxin substrate 3 (rho family, small GTP binding protein Rac3)
0.626	0.000695	19360		RAD50	RAD50 double strand break repair protein
0.72	0.000983	19361		RAD51	RAD51 recombinase
0.625	0.00173	19366		RAD54L	RAD54 like (S. cerevisiae)
-0.594	0.000301	231858		RADIL	Rap associating with DIL domain
0.92	8.42e-05	75646		RAI14	retinoic acid induced 14
0.606	0.000213	24004		RAI2	retinoic acid induced 2
0.719	3.04e-05	19765		RALBP1	ralA binding protein 1
-0.589	0.000777	56089		RAMP3	receptor activity modifying protein 3
0.775	0.00351	223332		RANBP3L	RAN binding protein 3 like
0.767	9.77e-05	72065		RAP2C	RAP2C, member of RAS oncogene family
0.768	0.000321	192786		RAPGEF6	Rap guanine nucleotide exchange factor 6
-0.731	0.000879	70727		RASGEF1A	RasGEF domain family member 1A
-0.638	0.00407	19419		RASGRP1	RAS guanyl releasing protein 1
0.748	0.00236	237504		RASSF9	Ras association domain family member 9
-0.666	1.11e-05	19646		RBBP4	RB binding protein 4, chromatin remodeling factor
1.058	0.00112	72397	D	RBM12B	RNA binding motif protein 12B
0.889	0.000746	77604	D	RBM12B	RNA binding motif protein 12B
1.442	6.14e-06	67039		Rbm25	RNA binding motif protein 25
0.771	2.95e-05	269623		RBM48	RNA binding motif protein 48
0.834	1.61e-05	209003		RBMX2	RNA binding motif protein, X-linked 2
1.212	4.08e-05	19659		RBP1	retinol binding protein 1
0.683	0.00148	68098		RCHY1	ring finger and CHY zinc finger domain containing 1
-0.626	0.00163	17252		RDH11	retinol dehydrogenase 11 (all-trans/9-cis/11-cis)
0.646	0.00192	105014		RDH14	retinol dehydrogenase 14 (all-trans/9-cis/11-cis)
1.019	9.5e-06	19684		RDX	radixin
-0.753	2.44e-05	58887		REPIN1	replication initiator 1
-0.656	0.00418	19711		RESP18	regulated endocrine specific protein 18
-0.869	0.000106	67865		RGS10	regulator of G protein signaling 10
0.612	0.000505	19736		RGS4	regulator of G protein signaling 4
-0.612	0.000333	67792		RGS8	regulator of G protein signaling 8
-0.657	2.75e-05	246710		RHOBTB2	Rho related BTB domain containing 2
-0.751	0.00301	23912		RHOF	ras homolog family member F, filopodia associated
-0.676	0.000293	80837		RHOJ	ras homolog family member J
-0.714	0.00103	228543		RHOV	ras homolog family member V
-0.925	0.00293	622311		Rhox2-ps	reproductive homeobox 2, pseudogene
1.015	1.07e-05	15473		RIDA	reactive intermediate imine deaminase A homolog
-0.642	5.01e-05	231760		RIMBP2	RIMS binding protein 2
0.658	9.21e-05	116838		RIMS2	regulating synaptic membrane exocytosis 2
0.796	0.000542	71340		RIOK1	RIO kinase 1
-0.68	0.00056	66089		RMND5B	required for meiotic nuclear division 5 homolog B
0.721	3.54e-05	19782		RMRP	RNA component of mitochondrial RNA processing endoribonuclease
0.667	0.00282	67153		RNASEH2B	ribonuclease H2 subunit B
0.608	0.000585	24014		RNASEL	ribonuclease L
0.984	8.44e-05	74194		RND3	Rho family GTPase 3
0.744	0.000192	66381		RNF113A	ring finger protein 113A
-0.626	8.04e-06	74315		RNF145	ring finger protein 145
-0.652	0.000371	328234		RNF182	ring finger protein 182
0.724	8.44e-05	109331		RNF20	ring finger protein 20
-1.229	1.45e-05	68846		RNF208	ring finger protein 208
0.628	1.01e-05	67588		RNF41	ring finger protein 41
0.66	7.22e-05	58230		RNF8	ring finger protein 8
-0.657	9.42e-05	215615		RNPEP	arginyl aminopeptidase
1.91	0.000873	19850		Rnu3a	U3A small nuclear RNA
2.285	0.000251	19872		RNY1	RNA, Ro-associated Y1
1.196	4.6e-05	19877		ROCK1	Rho associated coiled-coil containing protein kinase 1
-0.651	0.000996	66049		ROGDI	rogdi homolog
-1.126	1.52e-05	67067		ROMO1	reactive oxygen species modulator 1
0.799	0.00011	225998		RORB	RAR related orphan receptor B
0.838	2.31e-05	55934		RP9	retinitis pigmentosa 9 (autosomal dominant)
0.739	0.000579	71919		RPAP3	RNA polymerase II associated protein 3
0.71	5.53e-05	22121		RPL13A	ribosomal protein L13a
0.707	1.09e-05	65019		RPL23	ribosomal protein L23
1.508	4.58e-06	19941		RPL26	ribosomal protein L26
-0.687	0.00163	26451		RPL27A	ribosomal protein L27a
0.867	0.000272	545683	D	Rpl29 (includes others)	ribosomal protein L29
-3.108	1.07e-05	100503055	D	Rpl29 (includes others)	ribosomal protein L29
1.04	5.16e-06	67891		RPL4	ribosomal protein L4
-0.743	2.65e-05	66229		RPL7L1	ribosomal protein L7 like 1
-0.873	3.12e-05	227522		RPP38	ribonuclease P/MRP subunit p38
0.723	0.000377	67097		RPS10	ribosomal protein S10
0.656	0.00173	435784		Rps15a-ps8	ribosomal protein S15A, pseudogene 8
2.445	1.32e-06	66481		RPS21	ribosomal protein S21
1.08	0.00267	668144		Rps3a3	ribosomal protein S3A3
1.213	6.44e-05	100502877		Rps8-ps4	ribosomal protein S8, pseudogene 4
1.054	1.31e-05	76846		RPS9	ribosomal protein S9
0.879	1.13e-05	68441		RRAGA	Ras related GTP binding A
0.86	7.19e-06	81910		Rrbp1	ribosome binding protein 1
1.099	3.54e-05	233532		RSF1	remodeling and spacing factor 1
0.777	2.4e-05	66409		RSL1D1	ribosomal L1 domain containing 1
1.041	0.000226	72780		RSPO3	R-spondin 3
0.758	0.00106	66880		RSRC1	arginine and serine rich coiled-coil 1
0.763	0.000166	208606		Rsrc2	arginine/serine-rich coiled-coil 2
0.813	5.5e-06	76246		RTF1	RTF1 homolog, Paf1/RNA polymerase II complex component
-0.585	0.000248	20167		RTN2	reticulon 2
0.604	9.1e-05	68585		RTN4	reticulon 4
-0.787	0.00127	269295		RTN4RL2	reticulon 4 receptor like 2
0.677	0.000653	216724		RUFY1	RUN and FYVE domain containing 1
-0.843	5.11e-05	72296		RUSC1	RUN and SH3 domain containing 1
-1.153	2.18e-05	20183		RXRG	retinoid X receptor gamma
-1.483	5.16e-06	628746		RYBP	RING1 and YY1 binding protein
-0.766	0.00401	20193		S100A1	S100 calcium binding protein A1
-0.66	8.37e-06	67860		S100A16	S100 calcium binding protein A16
0.716	7.03e-05	83493		SACM1L	SAC1 suppressor of actin mutations 1 like (yeast)
0.986	1.07e-05	224903		SAFB	scaffold attachment factor B
0.839	8.1e-06	224902		SAFB2	scaffold attachment factor B2
0.712	0.00056	268288		SAMD3	sterile alpha motif domain containing 3
0.609	0.000148	320825		SAMD5	sterile alpha motif domain containing 5
0.653	1.83e-05	20230		SATB1	SATB homeobox 1
0.675	8.33e-06	243272		SBNO1	strawberry notch homolog 1
-0.788	0.00156	24045		SCAMP3	secretory carrier membrane protein 3
-0.952	0.000416	56214		SCAMP4	secretory carrier membrane protein 4
-1.41	3.28e-05	19018		SCAND1	SCAN domain containing 1
1.126	0.00202	100217448		Scarna8	small Cajal body-specific RNA 8
0.831	4.82e-05	109232		SCCPDH	saccharopine dehydrogenase (putative)
0.699	0.000375	76983		SCFD1	sec1 family domain containing 1
0.702	6.14e-05	20255		SCG3	secretogranin III
1.334	1.22e-05	67161		SCLT1	sodium channel and clathrin linker 1
1.047	1.52e-05	231452		SDAD1	SDA1 domain containing 1
-0.866	1.75e-05	654795		SDR39U1	short chain dehydrogenase/reductase family 39U member 1
0.787	3.93e-05	69276		SEC62	SEC62 homolog, preprotein translocation factor
0.965	0.000133	72657		SELENOH	selenoprotein H
0.953	9.12e-06	20422		SEM1	SEM1, 26S proteasome complex subunit
-0.736	9.53e-05	20361		SEMA7A	semaphorin 7A (John Milton Hagen blood group)
-0.636	0.000535	80886		SENP3	SUMO1/sentrin/SMT3 specific peptidase 3
-1.06	1.61e-05	20365		SERF1A/SERF1B	small EDRK-rich factor 1A
0.739	4.54e-05	378702		SERF2	small EDRK-rich factor 2
-0.586	8.7e-05	26943		SERINC3	serine incorporator 3
-0.658	0.000623	72661		SERP2	stress associated endoplasmic reticulum protein family member 2
1.222	1.05e-05	228071		SESTD1	SEC14 and spectrin domain containing 1
0.749	6.44e-05	239122		SETDB2	SET domain bifurcated 2
1.026	2.08e-05	319322		SF3B2	splicing factor 3b subunit 2
1.439	4.15e-05	66055		SF3B6	splicing factor 3b subunit 6
0.602	0.00102	67788		SFR1	SWI5 dependent homologous recombination repair protein 1
0.664	4.5e-06	231769		SFSWAP	splicing factor SWAP homolog
0.603	4.22e-05	218544		SGTB	small glutamine rich tetratricopeptide repeat containing beta
-1.086	0.00117	73723		SH3BGRL3	SH3 domain binding glutamate rich protein like 3
-0.638	2.02e-05	227700		SH3GLB2	SH3 domain containing GRB2 like, endophilin B2
-0.61	0.000164	106025		SHARPIN	SHANK associated RH domain interactor
1.091	0.00065	20419		SHCBP1	SHC binding and spindle associated 1
-0.754	0.000208	20420		SHD	Src homology 2 domain containing transforming protein D
-0.666	0.000296	77552		SHISA4	shisa family member 4
-0.746	0.000487	66940		SHISA5	shisa family member 5
-0.844	4.29e-05	18391		SIGMAR1	sigma non-opioid intracellular receptor 1
0.825	1.69e-05	319719		SIMC1	SUMO interacting motifs containing 1
0.607	0.000156	20466		SIN3A	SIN3 transcription regulator family member A
-0.596	0.00013	64384		SIRT3	sirtuin 3
-1.22	8.33e-06	50721		SIRT6	sirtuin 6
0.858	0.000216	30954		SIVA1	SIVA1 apoptosis inducing factor
-0.636	0.0013	66140		SKA2	spindle and kinetochore associated complex subunit 2
0.822	0.000154	72198		SKIV2L2	Ski2 like RNA helicase 2
-0.817	9.47e-05	231290		SLC10A4	solute carrier family 10 member 4
-0.609	0.00172	114644		SLC13A3	solute carrier family 13 member 3
-0.66	0.000365	20503		SLC16A7	solute carrier family 16 member 7
-0.642	8.33e-06	20509		SLC19A1	solute carrier family 19 member 1
-0.651	4.31e-05	59049		SLC22A17	solute carrier family 22 member 17
-0.638	0.00044	73132		SLC25A16	solute carrier family 25 member 16
-0.771	0.00264	71803		SLC25A18	solute carrier family 25 member 18
-0.707	0.00246	68267		SLC25A22	solute carrier family 25 member 22
-0.59	0.000163	246696		SLC25A28	solute carrier family 25 member 28
-0.841	0.000198	18674		SLC25A3	solute carrier family 25 member 3
0.819	3.35e-05	11739		SLC25A4	solute carrier family 25 member 4
-0.677	2.8e-05	26569		SLC27A4	solute carrier family 27 member 4
-0.656	1.21e-05	63959		SLC29A1	solute carrier family 29 member 1 (Augustine blood group)
-0.639	0.000688	13340		SLC29A2	solute carrier family 29 member 2
-0.616	0.00032	227659		SLC2A6	solute carrier family 2 member 6
-0.642	2.95e-06	74102		SLC35A5	solute carrier family 35 member A5
0.631	8.25e-05	242585		SLC35D1	solute carrier family 35 member D1
-0.65	0.000579	74919		SLC35F6	solute carrier family 35 member F6
-0.65	4.26e-05	14385		SLC37A4	solute carrier family 37 member 4
-0.596	0.00397	17254		SLC3A2	solute carrier family 3 member 2
-0.719	0.000308	338365		SLC41A2	solute carrier family 41 member 2
-0.842	1.09e-05	232333		SLC6A1	solute carrier family 6 member 1
-0.613	0.0034	243616		SLC6A11	solute carrier family 6 member 11
-0.62	0.000148	14412		SLC6A13	solute carrier family 6 member 13
-0.717	0.000408	240332		SLC6A7	solute carrier family 6 member 7
-0.709	0.00044	26570		SLC7A11	solute carrier family 7 member 11
-0.948	0.000578	20539		SLC7A5	solute carrier family 7 member 5
0.712	0.00197	105377		SLF1	SMC5-SMC6 complex localization factor 1
0.8	0.0021	237886		SLFN13	schlafen family member 13
0.642	5.3e-05	20874		SLK	STE20 like kinase
0.826	0.00054	83997		SLMAP	sarcolemma associated protein
1.17	1.74e-06	66660		SLTM	SAFB like transcription modulator
1.339	7.65e-06	193116		SLU7	SLU7 homolog, splicing factor
-0.656	0.000165	17131		SMAD7	SMAD family member 7
1.171	1.07e-05	93761		SMARCA1	SWI/SNF related, matrix associated, actin dependent regulator of chromatin, subfamily a, member 1
1.405	0.000136	93762		SMARCA5	SWI/SNF related, matrix associated, actin dependent regulator of chromatin, subfamily a, member 5
0.905	5.41e-05	24061		SMC1A	structural maintenance of chromosomes 1A
0.644	0.000672	14211		SMC2	structural maintenance of chromosomes 2
1.111	2.99e-05	13006		SMC3	structural maintenance of chromosomes 3
1.127	0.000396	70099		SMC4	structural maintenance of chromosomes 4
0.961	1.63e-05	67241		SMC6	structural maintenance of chromosomes 6
-0.995	7.6e-06	68552		SMIM14	small integral membrane protein 14
0.799	0.000565	75616		SMIM15	small integral membrane protein 15
-1.156	1.21e-05	66278		SMIM20	small integral membrane protein 20
-0.675	5.22e-06	228608		SMOX	spermine oxidase
-0.952	0.000216	20597		SMPD1	sphingomyelin phosphodiesterase 1
-0.666	1.19e-05	20598		SMPD2	sphingomyelin phosphodiesterase 2
-0.957	4.8e-05	57319		SMPDL3A	sphingomyelin phosphodiesterase acid like 3A
-0.675	2.76e-05	232187		SMYD5	SMYD family member 5
-1.22	8.01e-06	20617		SNCA	synuclein alpha
-0.675	7.66e-05	104069		SNCB	synuclein beta
0.778	0.000943	100310813		Snora16a	small nucleolar RNA, H/ACA box 16A
1.171	4.54e-05	100379145		Snora23	small nucleolar RNA, H/ACA box 23
1.165	0.00254	100303751		Snora31	small nucleolar RNA, H/ACA box 31
0.755	0.00215	100217464		Snora41	small nucleolar RNA, H/ACA box 41
0.834	9.82e-05	104433		SNORA62	small nucleolar RNA, H/ACA box 62
0.878	0.00398	104368		SNORA70	small nucleolar RNA, H/ACA box 70
1.047	0.000695	100302594		Snord14e	small nucleolar RNA, C/D box 14E
1.133	0.000261	449630		SNORD15A	small nucleolar RNA, C/D box 15A
1.536	1.15e-05	449631		SNORD15B	small nucleolar RNA, C/D box 15B
3.342	1.15e-06	100217453		Snord16a	small nucleolar RNA, C/D box 16A
4.417	1.32e-06	100127111		Snord22	small nucleolar RNA, C/D box 22
1.133	0.00057	27209		SNORD32A	small nucleolar RNA, C/D box 32A
2.051	0.000178	27208		SNORD33	small nucleolar RNA, C/D box 33
1.269	2.47e-05	27210		SNORD34	small nucleolar RNA, C/D box 34
0.605	0.000829	27211		Snord35a	small nucleolar RNA, C/D box 35A
3.925	3.93e-06	100217424		Snord38a	small nucleolar RNA, C/D box 38A
1.631	7.8e-05	100217455		Snord49a	small nucleolar RNA, C/D box 49A
-1.644	0.000579	100217456		Snord53	small nucleolar RNA, C/D box 53
2.431	1.15e-06	100216533		Snord55	small nucleolar RNA, C/D box 55
-0.687	0.000493	100217428		Snord57	small nucleolar RNA, C/D box 57
4.24	1.15e-06	353374		SNORD61	small nucleolar RNA, C/D box 61
1.16	0.00198	100302565		Snord68	small nucleolar RNA, C/D box 68
1.708	8.33e-06	19870		Snord73a	small nucleolar RNA, C/D box U73A
0.847	0.00182	80828		SNORD82	small nucleolar RNA, C/D box 82
2.168	8.04e-06	266793		Snord87	small nucleolar RNA, C/D box 87
1.701	0.00408	69878		SNRPF	small nuclear ribonucleoprotein polypeptide F
0.857	0.00031	66354		SNW1	SNW domain containing 1
0.597	0.000349	209131		SNX30	sorting nexin family member 30
-0.766	1.3e-05	225861		SNX32	sorting nexin 32
0.849	0.000275	69150		SNX4	sorting nexin 4
0.685	0.000168	72183		SNX6	sorting nexin 6
-0.601	6.71e-05	20656		SOD2	superoxide dismutase 2
0.586	1.3e-05	320706		SOGA1	suppressor of glucose, autophagy associated 1
0.629	0.000137	20677		SOX4	SRY-box 4
0.873	4.51e-05	20678		SOX5	SRY-box 5
0.786	0.000768	100503849		Sp3os	trans-acting transcription factor 3, opposite strand
1.175	4.67e-05	20686		SPA17	sperm autoantigenic protein 17
0.672	0.000645	72572		SPATS2	spermatogenesis associated serine rich 2
1.029	2.11e-05	67629		SPC24	SPC24, NDC80 kinetochore complex component
-0.606	0.000246	66624		SPCS2	signal peptidase complex subunit 2
0.782	6.44e-05	229285		Spg20	spastic paraplegia 20, spartin (Troyer syndrome) homolog (human)
-0.667	0.000262	94214		SPOCK2	SPARC/osteonectin, cwcv and kazal like domains proteoglycan 2
-0.747	0.00113	233744		SPON1	spondin 1
0.593	0.000866	76857		SPOPL	speckle type BTB/POZ protein like
-0.737	3.11e-05	73218		SPPL2B	signal peptide peptidase like 2B
-0.594	0.000888	20751		SPR	sepiapterin reductase (7,8-dihydrobiopterin:NADP+ oxidoreductase)
0.608	0.000106	244666		SPRTN	SprT-like N-terminal domain
-0.865	0.000919	223918		SPRYD3	SPRY domain containing 3
-0.687	0.00299	66701		SPRYD4	SPRY domain containing 4
-0.936	2.58e-05	18412		SQSTM1	sequestosome 1
0.791	9.47e-05	218543		SREK1	splicing regulatory glutamic acid and lysine rich protein 1
0.727	1.71e-05	67222		SRFBP1	serum response factor binding protein 1
-0.619	1.24e-05	109552		SRI	sorcin
0.848	2.76e-06	66384		SRP19	signal recognition particle 19
-0.685	0.000394	27058		SRP9	signal recognition particle 9
0.696	1.64e-05	69207		SRSF11	serine and arginine rich splicing factor 11
0.6	9.54e-05	26901		SS18L2	SS18 like 2
0.91	1.21e-05	20823		SSB	Sjogren syndrome antigen B
-0.973	0.000248	56390		SSSCA1	Sjogren syndrome/scleroderma autoantigen 1
-0.846	0.000146	20605		SSTR1	somatostatin receptor 1
-0.732	0.000167	20608		SSTR4	somatostatin receptor 4
-0.717	7.19e-05	26938		ST6GALNAC5	ST6 N-acetylgalactosaminide alpha-2,6-sialyltransferase 5
0.746	8.55e-06	20842		STAG1	stromal antigen 1
0.838	0.000103	20843		STAG2	stromal antigen 2
0.843	0.00167	20460		STIL	SCL/TAL1 interrupting locus
-0.641	2.77e-05	223255		STK24	serine/threonine kinase 24
0.698	3.09e-05	108689		STN1	STN1, CST complex subunit
-0.789	1.94e-05	69106		STOML1	stomatin like 1
0.603	0.000214	66592		STOML2	stomatin like 2
0.704	0.000799	94186		STRN3	striatin 3
-1.035	9.26e-05	791296		STUM	stum, mechanosensory transduction mediator homolog
0.918	9.5e-06	20909		STX4	syntaxin 4
0.662	0.000636	67955		SUGT1	SGT1 homolog, MIS12 kinetochore complex assembly cochaperone
0.644	7.87e-05	114741		SUPT16H	SPT16 homolog, facilitates chromatin remodeling subunit
-0.812	2e-05	109115		SUPT3H	SPT3 homolog, SAGA and STAGA complex component
0.651	0.000828	72195		SUPT7L	SPT7 like, STAGA complex gamma subunit
0.585	0.00041	20935		SURF6	surfeit 6
-0.598	2.77e-05	20937		SUV39H1	suppressor of variegation 3-9 homolog 1
0.718	0.000853	64707		SUV39H2	suppressor of variegation 3-9 homolog 2
-0.736	1.21e-05	64051		SV2A	synaptic vesicle glycoprotein 2A
-0.827	2.41e-05	64176		SV2B	synaptic vesicle glycoprotein 2B
1.111	1.15e-06	72931		SWI5	SWI5 homologous recombination repair protein
-0.698	2.99e-05	67043		SYAP1	synapse associated protein 1
1.031	3.03e-05	68592		SYF2	SYF2 pre-mRNA splicing factor
-0.793	0.000181	433485		SYNDIG1	synapse differentiation inducing 1
1.189	6.69e-05	319565		SYNE2	spectrin repeat containing nuclear envelope protein 2
-0.834	9.76e-05	20972		SYNGR1	synaptogyrin 1
-0.827	9.75e-05	80976		SYT13	synaptotagmin 13
0.938	2.76e-05	21335		TACC3	transforming acidic coiled-coil containing protein 3
0.771	4.28e-05	217031		TADA2A	transcriptional adaptor 2A
0.757	3.32e-05	68776		TAF11	TATA-box binding protein associated factor 11
0.732	0.00144	99730		TAF13	TATA-box binding protein associated factor 13
-0.727	5.91e-06	225895		TAF6L	TATA-box binding protein associated factor 6 like
0.84	4.79e-05	24074		TAF7	TATA-box binding protein associated factor 7
-0.866	3.08e-05	27883		TANGO2	transport and golgi organization 2 homolog
0.745	3.19e-05	330177		TAOK3	TAO kinase 3
-0.592	9.29e-05	21357		TARBP2	TARBP2, RISC loading complex RNA binding subunit
0.744	0.00127	110960		TARS	threonyl-tRNA synthetase
1.079	1.22e-05	52440		TAX1BP1	Tax1 binding protein 1
-0.65	0.000263	224617		TBC1D24	TBC1 domain family member 24
0.702	0.000104	72238		TBC1D5	TBC1 domain family member 5
0.732	3.35e-05	245638		TBC1D8B	TBC1 domain family member 8B
0.907	0.000105	66411		TBCB	tubulin folding cofactor B
0.797	7.45e-05	56480		TBK1	TANK binding kinase 1
0.941	0.00405	21378		Tbrg3	transforming growth factor beta regulated gene 3
1.243	0.000159	331532		TCEAL5	transcription elongation factor A like 5
0.588	1.53e-05	56070		TCERG1	transcription elongation regulator 1
0.727	4e-05	21454		TCP1	t-complex 1
-0.617	9.4e-05	66061		TCTEX1D2	Tctex1 domain containing 2
-0.925	0.000451	70426		TEKT5	tektin 5
-2.049	7.63e-06	21748		TERC	telomerase RNA component
0.875	5.46e-05	21749		TERF1	telomeric repeat binding factor 1
-0.94	8.33e-06	21767		TEX264	testis expressed 264
0.78	7.86e-05	21778		TEX9	testis expressed 9
0.632	0.00127	21781		TFDP1	transcription factor Dp-1
-0.853	4.74e-05	69714		TFPT	TCF3 fusion partner
0.916	4.54e-05	66231		THOC7	THO complex 7
0.819	0.00138	233802		THUMPD1	THUMP domain containing 1
0.865	0.00015	77011		TICRR	TOPBP1 interacting checkpoint and replication regulator
0.604	8.33e-06	21854		TIMM17A	translocase of inner mitochondrial membrane 17A
0.69	2.08e-05	21856		TIMM44	translocase of inner mitochondrial membrane 44
-0.635	0.0044	21859		TIMP3	TIMP metallopeptidase inhibitor 3
-0.817	0.00132	110595		TIMP4	TIMP metallopeptidase inhibitor 4
1.101	5.58e-05	66131		TIPIN	TIMELESS interacting protein
-0.623	0.000175	68385		TLCD1	TLC domain containing 1
0.803	0.000221	228012		TLK1	tousled like kinase 1
0.767	0.000188	24086		TLK2	tousled like kinase 2
1.105	5.03e-06	68634		TM2D3	TM2 domain containing 3
-0.833	0.000215	17112		TM4SF1	transmembrane 4 L six family member 1
-0.745	8.49e-05	67623		TM7SF3	transmembrane 7 superfamily member 3
0.952	0.00211	66282		TMA16	translation machinery associated 16 homolog
1.918	0.000123	56334		TMED2	transmembrane p24 trafficking protein 2
1.166	1.81e-05	66111		TMED3	transmembrane p24 trafficking protein 3
0.86	9.14e-05	76547		TMEM101	transmembrane protein 101
-0.607	0.000989	68539		TMEM109	transmembrane protein 109
1.145	7.17e-06	216821		TMEM11	transmembrane protein 11
-0.703	9.34e-05	56395		Tmem115	transmembrane protein 115
0.668	0.000787	68472		TMEM126B	transmembrane protein 126B
-0.658	0.000112	69470		TMEM127	transmembrane protein 127
-0.613	0.000253	243339		TMEM130	transmembrane protein 130
-0.934	4.45e-06	66990		TMEM134	transmembrane protein 134
0.745	0.000654	66154		TMEM14C	transmembrane protein 14C
-0.955	0.000109	69094		TMEM160	transmembrane protein 160
0.694	0.000305	66690		TMEM186	transmembrane protein 186
-0.729	0.000664	407243		TMEM189	transmembrane protein 189
-0.617	5.1e-05	73067		TMEM192	transmembrane protein 192
-0.665	0.000264	68796		TMEM214	transmembrane protein 214
0.66	0.000208	76799		TMEM234	transmembrane protein 234
-0.758	4.72e-05	71687		TMEM25	transmembrane protein 25
1.075	5.64e-05	69186		TMEM256	transmembrane protein 256
1.436	1.7e-05	69038		TMEM258	transmembrane protein 258
-0.964	2.18e-05	67564		TMEM35A	transmembrane protein 35A
-0.677	0.000298	74166		TMEM38A	transmembrane protein 38A
-0.74	5.81e-05	77975		TMEM50B	transmembrane protein 50B
-0.714	3.08e-05	68777		TMEM53	transmembrane protein 53
-0.724	0.000405	96957		TMEM62	transmembrane protein 62
0.595	1.01e-05	70397		TMEM70	transmembrane protein 70
-0.654	5.31e-05	68255		TMEM86B	transmembrane protein 86B
0.626	5.41e-05	211499		TMEM87A	transmembrane protein 87A
-0.587	0.000444	242409		TMEM8B	transmembrane protein 8B
-0.902	9.53e-05	320208		TMEM91	transmembrane protein 91
0.593	0.000522	232286		TMF1	TATA element modulatory factor 1
0.854	1.09e-05	50875		TMOD3	tropomodulin 3
0.627	8.2e-05	19241		Tmsb4x (includes others)	thymosin, beta 4, X chromosome
-0.587	0.0005	51789		TNK2	tyrosine kinase non receptor 2
-0.663	4.93e-05	228140		TNKS1BP1	tankyrase 1 binding protein 1
-0.93	2.99e-05	66119		TOMM6	translocase of outer mitochondrial membrane 6
0.896	4.8e-05	28185		TOMM70	translocase of outer mitochondrial membrane 70
1.134	7.13e-06	21969		TOP1	topoisomerase (DNA) I
0.99	0.000854	21973		TOP2A	topoisomerase (DNA) II alpha
1.033	6.84e-05	21974		TOP2B	topoisomerase (DNA) II beta
-0.71	0.00298	68728		TP53INP2	tumor protein p53 inducible nuclear protein 2
-1.279	8.33e-06	67971		TPPP3	tubulin polymerization promoting protein family member 3
0.881	1.69e-05	108989		TPR	translocated promoter region, nuclear basket protein
-0.71	8.37e-05	24100		TPRA1	transmembrane protein adipocyte associated 1
-0.842	5.37e-05	67808		TPRG1L	tumor protein p63 regulated 1 like
0.975	0.000192	72119		TPX2	TPX2, microtubule nucleation factor
0.708	0.000528	101214		TRA2A	transformer 2 alpha homolog
1.235	1.01e-05	20462		TRA2B	transformer 2 beta homolog
0.935	2.6e-05	74019		TRAF3IP1	TRAF3 interacting protein 1
-0.697	0.000619	320429		TRANK1	tetratricopeptide repeat and ankyrin repeat containing 1
0.649	0.000177	66975		TRAPPC13	trafficking protein particle complex 13
-1.022	7.78e-05	66226		TRAPPC2	trafficking protein particle complex 2
-0.859	1.07e-05	27096		TRAPPC3	trafficking protein particle complex 3
-0.768	8.33e-06	60409		TRAPPC4	trafficking protein particle complex 4
-1.583	2.2e-05	66597		TRIM13	tripartite motif containing 13
0.868	7.2e-05	28105		TRIM36	tripartite motif containing 36
-0.648	0.000176	360213		TRIM46	tripartite motif containing 46
0.741	0.000404	69716		TRIP13	thyroid hormone receptor interactor 13
0.759	0.000184	52575		TRMT10C	tRNA methyltransferase 10C, mitochondrial RNase P subunit
1.082	1.71e-05	70047		TRNT1	tRNA nucleotidyl transferase 1
-0.612	0.000325	22063		TRPC1	transient receptor potential cation channel subfamily C member 1
0.856	2.68e-05	269831		TSPAN12	tetraspanin 12
-0.854	0.000153	74257		TSPAN17	tetraspanin 17
-0.718	5.19e-05	64540		TSPAN4	tetraspanin 4
-0.848	3.08e-05	69499		TSR2	TSR2, ribosome maturation factor
0.917	3.54e-05	67009		TTC23	tetratricopeptide repeat domain 23
0.716	0.00436	72421		TTC30B	tetratricopeptide repeat domain 30B
-0.948	1.01e-05	69480		TTC9	tetratricopeptide repeat domain 9
-0.662	0.00038	73032		TTC9B	tetratricopeptide repeat domain 9B
1.155	1.36e-05	22137		TTK	TTK protein kinase
0.608	0.000598	70892		TTLL7	tubulin tyrosine ligase like 7
-0.754	7.33e-05	57776		TTYH1	tweety family member 1
-0.708	0.00279	22145		TUBA4A	tubulin alpha 4a
0.958	0.00018	28071		TWISTNB	TWIST neighbor
-0.936	5.85e-06	22166		TXN	thioredoxin
0.728	0.000127	69672		TXNDC15	thioredoxin domain containing 15
0.846	1.09e-05	108121		U2af1	U2 small nuclear ribonucleoprotein auxiliary factor (U2AF) 1
0.676	8.68e-05	67958		U2SURP	U2 snRNP associated SURP domain containing
0.823	1.01e-05	72565		UACA	uveal autoantigen with coiled-coil domains and ankyrin repeats
-0.616	0.00304	207740		UBALD1	UBA like domain containing 1
-0.726	2.08e-05	22195		UBE2L3	ubiquitin conjugating enzyme E2 L3
-0.769	8.33e-06	76980		UBE2QL1	ubiquitin conjugating enzyme E2 Q family like 1
1.141	0.000421	66589		UBE2V1	ubiquitin conjugating enzyme E2 V1
-0.929	7.41e-05	70620		UBE2V2	ubiquitin conjugating enzyme E2 V2
-0.627	2.56e-05	268470		UBE2Z	ubiquitin conjugating enzyme E2 Z
-0.832	6.78e-05	94232		UBQLN4	ubiquilin 4
0.826	7.27e-05	68795		UBR3	ubiquitin protein ligase E3 component n-recognin 3 (putative)
0.601	3.06e-05	70790		UBR5	ubiquitin protein ligase E3 component n-recognin 5
0.711	8.66e-05	217379		UBXN2A	UBX domain protein 2A
0.724	8.08e-05	67812		UBXN4	UBX domain protein 4
0.752	0.000128	56207		UCHL5	ubiquitin C-terminal hydrolase L5
0.605	0.000438	22247		UMPS	uridine monophosphate synthetase
0.739	7.77e-05	326622		UPF2	UPF2 regulator of nonsense transcripts homolog (yeast)
1.204	7.65e-06	68134		UPF3B	UPF3 regulator of nonsense transcripts homolog B (yeast)
-1.188	7.67e-05	67267		UQCC2	ubiquinol-cytochrome c reductase complex assembly factor 2
0.704	2.81e-05	66694		UQCRFS1	ubiquinol-cytochrome c reductase, Rieske iron-sulfur polypeptide 1
-0.586	0.000442	67023		USE1	unconventional SNARE in the ER 1
0.658	7.84e-05	207806		USF3	upstream transcription factor family member 3
0.769	3.59e-05	30940		USP25	ubiquitin specific peptidase 25
0.82	3.64e-05	74996		USP47	ubiquitin specific peptidase 47
0.812	0.000118	231915		USPL1	ubiquitin specific peptidase like 1
0.975	4.12e-05	67205		UTP11	UTP11, small subunit processome component homolog (S. cerevisiae)
0.596	0.000163	72554		UTP14A	UTP14A small subunit processome component
1.109	1.78e-05	65961		UTP3	UTP3, small subunit processome component homolog (S. cerevisiae)
-0.613	0.00134	22317		VAMP1	vesicle associated membrane protein 1
-1.151	0.000109	22318		VAMP2	vesicle associated membrane protein 2
-0.593	0.000231	30960		VAPA	VAMP associated protein A
-0.829	3.54e-05	26949		VAT1	vesicle amine transport 1
0.631	2.2e-05	215008		VEZT	vezatin, adherens junctions transmembrane protein
-0.743	0.00225	381677		VGF	VGF nerve growth factor inducible
-0.645	0.000689	232334		VGLL4	vestigial like family member 4
-1.108	3.76e-05	277432		VSTM2L	V-set and transmembrane domain containing 2 like
0.825	4.51e-05	218914		WAPL	WAPL cohesin release factor
-0.606	3.73e-05	71820		WDR34	WD repeat domain 34
0.836	0.00044	67936		WDR55	WD repeat domain 55
1.084	4.45e-06	107071		WDR74	WD repeat domain 74
-0.927	0.00368	414077		WDR83OS	WD repeat domain 83 opposite strand
-0.686	0.000144	59002		WRAP73	WD repeat containing, antisense to TP73
0.615	9.77e-05	24128		XRN2	5'-3' exoribonuclease 2
-0.786	4.31e-05	233781		XYLT1	xylosyltransferase 1
-0.742	0.00126	107271		YARS	tyrosyl-tRNA synthetase
0.664	0.000659	22612		YES1	YES proto-oncogene 1, Src family tyrosine kinase
-1.044	2.23e-05	77254		YIF1B	Yip1 interacting factor homolog B, membrane trafficking protein
-1.147	4.04e-05	28064		YIPF3	Yip1 domain family member 3
-0.762	0.000208	228994		YTHDF1	YTH N6-methyladenosine RNA binding protein 1
0.675	7.46e-05	229055		ZBTB10	zinc finger and BTB domain containing 10
0.809	9.99e-05	226470		ZBTB41	zinc finger and BTB domain containing 41
0.822	7.47e-05	230119		ZBTB5	zinc finger and BTB domain containing 5
0.614	0.00278	241322		ZBTB6	zinc finger and BTB domain containing 6
0.861	0.000759	16969		ZBTB7A	zinc finger and BTB domain containing 7A
1.258	1.72e-06	67302		ZC3H13	zinc finger CCCH-type containing 13
0.944	0.000471	69082		Zc3h15	zinc finger CCCH-type containing 15
0.665	0.000104	78751		ZC3H6	zinc finger CCCH-type containing 6
0.594	0.00385	106205		ZC3H7A	zinc finger CCCH-type containing 7A
1.566	1.98e-05	619605		ZCCHC17	zinc finger CCHC-type containing 17
-0.939	5.81e-05	238331		ZDHHC22	zinc finger DHHC-type containing 22
0.709	6.45e-05	22643		Zfp101	zinc finger protein 101
0.962	0.000423	104348		Zfp120	zinc finger protein 120
0.594	0.000816	22718		Zfp60	zinc finger protein 60
0.89	4.8e-05	22719		Zfp61	zinc finger protein 61
0.759	0.000933	22720		ZFP62	ZFP62 zinc finger protein
0.989	5.41e-05	381405		Zfp663
0.624	0.00157	240034		Zfp760	zinc finger protein 760
0.694	0.00106	235050		Zfp810	zinc finger protein 810
1.368	0.000121	240063		Zfp811	zinc finger protein 811
0.744	0.000712	330502		ZFP82	ZFP82 zinc finger protein
0.958	0.00277	22746		Zfp85	zinc finger protein 85
0.682	0.00082	382019		Zfp882	zinc finger protein 882
0.664	0.000561	71640		Zfp949	zinc finger protein 949
0.625	0.000645	233987		Zfp958	zinc finger protein 958
0.81	0.00012	73430		Zfp974	zinc finger protein 974
-0.83	1.45e-05	319740		ZFYVE27	zinc finger FYVE-type containing 27
-0.645	0.000152	22772		ZIC2	Zic family member 2
0.697	8.17e-05	22757		ZKSCAN5	zinc finger with KRAB and SCAN domains 5
0.79	0.000862	66492		ZMAT2	zinc finger matrin-type 2
-0.609	0.00221	67178		ZMAT5	zinc finger matrin-type 5
1.148	0.00186	208111	D	ZNF14	zinc finger protein 14
0.973	0.00414	434179	D	ZNF14	zinc finger protein 14
1.004	7.19e-06	20841		ZNF143	zinc finger protein 143
0.686	4.3e-05	26465		ZNF146	zinc finger protein 146
0.716	0.000449	319535		ZNF182	zinc finger protein 182
1.053	0.000249	193452		ZNF184	zinc finger protein 184
0.735	2.18e-05	228913		ZNF217	zinc finger protein 217
0.84	1.65e-05	234725		ZNF23	zinc finger protein 23
0.778	2.47e-05	59057		ZNF24	zinc finger protein 24
0.595	0.000404	30046		ZNF292	zinc finger protein 292
0.614	0.00184	218100		ZNF322	zinc finger protein 322
0.591	2.77e-05	54367		ZNF326	zinc finger protein 326
0.66	0.000596	30932		ZNF330	zinc finger protein 330
0.618	0.000251	228876		ZNF334	zinc finger protein 334
0.815	0.000943	22646		ZNF35	zinc finger protein 35
-0.67	0.000116	328801		ZNF414	zinc finger protein 414
1.244	0.000963	626848		ZNF442	zinc finger protein 442
0.94	4.01e-05	100515		ZNF518B	zinc finger protein 518B
0.599	0.000684	243937		ZNF536	zinc finger protein 536
1.645	0.00253	353208		ZNF559-ZNF177	ZNF559-ZNF177 readthrough
0.95	0.000564	675812		ZNF605	zinc finger protein 605
0.827	1.81e-05	72154		ZNF613	zinc finger protein 613
0.692	0.0012	112422		ZNF616	zinc finger protein 616
0.813	5.3e-05	18139		ZNF638	zinc finger protein 638
0.774	0.00184	224585		ZNF665	zinc finger protein 665
-0.698	9.81e-05	78266		ZNF687	zinc finger protein 687
-0.724	9.46e-05	69234		ZNF688	zinc finger protein 688
-0.988	3.12e-05	242109		ZNF697	zinc finger protein 697
0.838	0.000236	245595		ZNF711	zinc finger protein 711
0.792	0.000213	22698		ZNF717	zinc finger protein 717
0.861	0.00161	408068		ZNF729	zinc finger protein 729
-0.705	0.000794	244216		ZNF771	zinc finger protein 771
0.656	0.0011	170938		ZNF878	zinc finger protein 878
0.592	0.000982	66869		ZNF91	zinc finger protein 91
-0.661	0.000753	66136		ZNRD1	zinc ribbon domain containing 1
0.589	8.44e-05	22184		ZRSR2	zinc finger CCCH-type, RNA binding motif and serine/arginine rich 2
0.779	5.64e-05	22697		ZSCAN21	zinc finger and SCAN domain containing 21
0.643	0.000488	99334		ZSCAN29	zinc finger and SCAN domain containing 29
0.734	0.000144	72580		ZUFSP	zinc finger with UFM1 specific peptidase domain
-0.807	1.21e-05	52696		ZWINT	ZW10 interacting kinetochore protein
