# Supplementary material for: Significant Effects of Maternal Diet During Pregnancy on the Murine Fetal Brain Transcriptome and Offspring Behavior
Source: Front Neurosci. 2019 Dec 17;13:1335. doi: 10.3389/fnins.2019.01335 (PMC6928003; doi:10.3389/fnins.2019.01335)
Supplement: Supplementary file 2 [file Table_2.XLS]

## Sheet: Sheet1
Supplementary File 2: Significantly Differentially-Expressed Genes In Powdered Chow-Exposed Brains (versus Pelleted Chow-Exposed)
GeneID	symbol	Ratio powder/pellet	log2ratio	pval	FDR	chromosome	full name	gene type
100127111	Snord22	21.3568	4.41662	9.33287e-10	1.3206e-06	19	small nucleolar RNA, C/D box 22	snoRNA
353374	Snord61	18.8893	4.2395	3.50237e-10	1.152e-06	X	small nucleolar RNA, C/D box 61	snoRNA
100217424	Snord38a	15.1931	3.92535	7.86939e-09	3.92666e-06	4	small nucleolar RNA, C/D box 38A	snoRNA
100217453	Snord16a	10.1407	3.34209	5.97031e-10	1.152e-06	9	small nucleolar RNA, C/D box 16A	snoRNA
319172	Hist1h2ab	9.10701	3.18698	2.94803e-08	7.27582e-06	13	histone cluster 1, H2ab	protein-coding
66481	Rps21	5.44433	2.44475	8.84029e-10	1.3206e-06	2	ribosomal protein S21	protein-coding
100216533	Snord55	5.39185	2.43078	4.11699e-10	1.152e-06	4	small nucleolar RNA, C/D box 55	snoRNA
433771	Minos1	5.25083	2.39255	5.86861e-10	1.152e-06	4	mitochondrial inner membrane organizing system 1	protein-coding
14004	Chchd2	5.20296	2.37933	1.30774e-08	4.95657e-06	5	coiled-coil-helix-coiled-coil-helix domain containing 2	protein-coding
319155	Hist1h4c	4.88072	2.2871	2.72218e-08	7.13313e-06	13	histone cluster 1, H4c	protein-coding
19872	Rny1	4.87455	2.28527	2.05527e-05	0.000250708	6	RNA, Y1 small cytoplasmic, Ro-associated	ncRNA
100040540	Gm10288	4.76521	2.25254	6.78516e-06	0.000118531	3	ribosomal protein L11 pseudogene	pseudo
100040297	Gm2695	4.67139	2.22385	1.21197e-08	4.85361e-06	12	predicted gene 2695	miscRNA
20463	Cox7a2l	4.51529	2.17482	8.93581e-10	1.3206e-06	17	cytochrome c oxidase subunit VIIa polypeptide 2-like	protein-coding
266793	Snord87	4.49277	2.16761	4.0841e-08	8.03979e-06	1	small nucleolar RNA, C/D box 87	snoRNA
27208	Snord33	4.1427	2.05057	1.2578e-05	0.000178454	7	small nucleolar RNA, C/D box 33	snoRNA
26444	Psma7	4.13619	2.0483	1.28119e-08	4.95657e-06	2	proteasome (prosome, macropain) subunit, alpha type 7	protein-coding
12856	Cox17	3.90366	1.96483	4.01077e-09	2.94986e-06	16	cytochrome c oxidase, subunit XVII assembly protein homolog (yeast)	protein-coding
621699	Gm6252	3.80095	1.92636	0.000162811	0.00110026	19	predicted gene 6252	unknown
56334	Tmed2	3.78007	1.91841	7.11434e-06	0.000122746	5	transmembrane emp24 domain trafficking protein 2	protein-coding
19850	Rnu3a	3.75929	1.91046	0.000119859	0.00087273	10	U3A small nuclear RNA	snRNA
100503669	Gm6134	3.45458	1.78851	1.64454e-06	4.8189e-05	6	ribosomal protein S29 pseudogene	pseudo
387252	Mirlet7f-1	3.44831	1.78589	9.79839e-08	1.09331e-05	13	microRNA let7f-1	miscRNA
546663	Gm5963	3.30372	1.72409	7.78416e-09	3.92666e-06	16	predicted pseudogene 5963	protein-coding
328825	Gm5093	3.29382	1.71976	1.22715e-06	4.08889e-05	17	predicted gene 5093	protein-coding
66915	Myeov2	3.27712	1.71243	3.99528e-08	8.01318e-06	1	myeloma overexpressed 2	protein-coding
19870	Snord73a	3.26647	1.70773	4.57483e-08	8.32712e-06	3	small nucleolar RNA, C/D box U73A	snoRNA
69878	Snrpf	3.25062	1.70072	0.000883277	0.00408176	10	small nuclear ribonucleoprotein polypeptide F	protein-coding
26886	Cenph	3.20969	1.68243	2.50406e-05	0.00028729	13	centromere protein H	protein-coding
69010	Anapc13	3.20941	1.68231	2.70832e-08	7.13313e-06	9	anaphase promoting complex subunit 13	protein-coding
17149	Magoh	3.18929	1.67323	2.37835e-06	6.10771e-05	4	mago-nashi homolog, proliferation-associated (Drosophila)	protein-coding
240641	Kif20b	3.18578	1.67165	2.21117e-07	1.63526e-05	19	kinesin family member 20B	protein-coding
319152	Hist1h3h	3.14356	1.6524	0.000355269	0.0019875	13	histone cluster 1, H3h	protein-coding
433229	Gm5514	3.13078	1.64652	3.64941e-05	0.000372936	19	lactate dehydrogenase B pseudogene	pseudo
353208	Zfp931	3.12721	1.64488	0.000483558	0.00253295	2	zinc finger protein 931	protein-coding
100217455	Snord49a	3.09825	1.63145	3.61066e-06	7.79616e-05	11	small nucleolar RNA, C/D box 49A	snoRNA
68559	Pdrg1	3.0714	1.6189	1.8397e-08	5.84705e-06	2	p53 and DNA damage regulated 1	protein-coding
54405	Ndufa1	3.01583	1.59255	6.35559e-07	2.91355e-05	X	NADH dehydrogenase (ubiquinone) 1 alpha subcomplex, 1	protein-coding
213993	A630007B06Rik	3.01434	1.59184	1.47994e-08	5.15718e-06	19	RIKEN cDNA A630007B06 gene	protein-coding
15366	Hmmr	2.97204	1.57145	4.21644e-05	0.000414708	11	hyaluronan mediated motility receptor (RHAMM)	protein-coding
619605	Zcchc17	2.96077	1.56597	3.04309e-07	1.97507e-05	4	zinc finger, CCHC domain containing 17	protein-coding
449631	Snord15b	2.90086	1.53648	1.11846e-07	1.1524e-05	7	small nucleolar RNA, C/D box 14B	snoRNA
100503173	Gm14403	2.86772	1.5199	0.000617362	0.00307594	2	predicted gene 14403	ncRNA
20918	Eif1	2.85539	1.51369	3.34022e-07	2.07907e-05	11	eukaryotic translation initiation factor 1	protein-coding
55989	Nop58	2.84589	1.50888	1.78477e-07	1.44718e-05	1	NOP58 ribonucleoprotein homolog (yeast)	protein-coding
19941	Rpl26	2.84345	1.50764	1.06642e-08	4.57855e-06	11	ribosomal protein L26	protein-coding
70380	Mospd1	2.80822	1.48965	3.58316e-08	7.68207e-06	X	motile sperm domain containing 1	protein-coding
67862	2310033P09Rik	2.78176	1.476	6.06682e-09	3.49047e-06	11	RIKEN cDNA 2310033P09 gene	protein-coding
66264	Ccdc28b	2.74483	1.45672	1.67268e-09	1.77513e-06	4	coiled coil domain containing 28B	protein-coding
13669	Eif3a	2.74464	1.45662	1.11956e-08	4.65933e-06	19	eukaryotic translation initiation factor 3, subunit A	protein-coding
52713	Ccdc59	2.73804	1.45315	2.05022e-05	0.00025038	10	coiled-coil domain containing 59	protein-coding
15201	Hells	2.73616	1.45215	1.1164e-06	3.86551e-05	19	helicase, lymphoid specific	protein-coding
67039	Rbm25	2.71766	1.44237	2.06026e-08	6.13788e-06	12	RNA binding motif protein 25	protein-coding
66055	0610009D07Rik	2.71149	1.43909	1.27892e-06	4.15285e-05	12	RIKEN cDNA 0610009D07 gene	protein-coding
69038	1810006K21Rik	2.70544	1.43586	2.42872e-07	1.69571e-05	19	RIKEN cDNA 1810006K21 gene	protein-coding
26441	Psma4	2.69238	1.42888	1.62331e-07	1.35649e-05	9	proteasome (prosome, macropain) subunit, alpha type 4	protein-coding
12183	Bpgm	2.68601	1.42547	4.03798e-07	2.2855e-05	6	2,3-bisphosphoglycerate mutase	protein-coding
595136	Ndufs5	2.66824	1.41589	4.00124e-07	2.27076e-05	4	NADH dehydrogenase (ubiquinone) Fe-S protein 5	protein-coding
231123	Haus3	2.65905	1.41091	2.97958e-07	1.94307e-05	5	HAUS augmin-like complex, subunit 3	protein-coding
93762	Smarca5	2.64839	1.40512	8.28841e-06	0.000135724	8	SWI/SNF related, matrix associated, actin dependent regulator of chromatin, subfamily a, member 5	protein-coding
100043805	Gm10224	2.64594	1.40378	0.000532458	0.00272718	6	predicted pseudogene 10224	protein-coding
17992	Ndufa4	2.64182	1.40153	4.90656e-08	8.32712e-06	6	NADH dehydrogenase (ubiquinone) 1 alpha subcomplex, 4	protein-coding
28135	Cep63	2.62491	1.39227	1.57778e-06	4.74455e-05	9	centrosomal protein 63	protein-coding
667952	Gm8894	2.62157	1.39043	2.10973e-06	5.5904e-05	14	predicted gene 8894	protein-coding
229841	Cenpe	2.62114	1.39019	1.35856e-06	4.29701e-05	3	centromere protein E	protein-coding
240063	Zfp811	2.5808	1.36782	6.94342e-06	0.0001207	17	zinc finger protein 811	protein-coding
100042069	Gm15210	2.57846	1.36651	5.32643e-05	0.000488986	8	predicted gene 15210	protein-coding
319157	Hist1h4f	2.55786	1.35494	7.47025e-06	0.00012715	13	histone cluster 1, H4f	protein-coding
66921	Prpf38b	2.55116	1.35115	3.43377e-08	7.63163e-06	3	PRP38 pre-mRNA processing factor 38 (yeast) domain containing B	protein-coding
53610	Nono	2.54714	1.34888	6.37682e-08	9.50307e-06	X	non-POU-domain-containing, octamer binding protein	protein-coding
17846	Commd1	2.54525	1.34781	1.32124e-07	1.21534e-05	11	COMM domain containing 1	protein-coding
235497	Leo1	2.54002	1.34484	9.00876e-08	1.06938e-05	9	Leo1, Paf1/RNA polymerase II complex component, homolog (S. cerevisiae)	protein-coding
193116	Slu7	2.52998	1.33913	3.51814e-08	7.64554e-06	11	SLU7 splicing factor homolog (S. cerevisiae)	protein-coding
67161	Sclt1	2.52114	1.33407	1.36611e-07	1.2183e-05	3	sodium channel and clathrin linker 1	protein-coding
70567	Fra10ac1	2.51061	1.32804	9.30428e-08	1.07328e-05	19	FRA10AC1 homolog (human)	protein-coding
71853	Pdia6	2.49109	1.31678	7.39467e-07	3.10505e-05	12	protein disulfide isomerase associated 6	protein-coding
14707	Gng5	2.48596	1.31381	3.48827e-06	7.67124e-05	3	guanine nucleotide binding protein (G protein), gamma 5	protein-coding
14455	Gas5	2.48039	1.31057	8.25542e-07	3.23287e-05	1	growth arrest specific 5	miscRNA
66218	Ndufb9	2.47166	1.30548	7.86048e-09	3.92666e-06	15	NADH dehydrogenase (ubiquinone) 1 beta subcomplex, 9	protein-coding
67531	5730408K05Rik	2.46006	1.29869	7.42353e-06	0.00012666	19	RIKEN cDNA 5730408K05 gene	miscRNA
226982	Eif5b	2.45108	1.29342	2.20327e-06	5.77338e-05	1	eukaryotic translation initiation factor 5B	protein-coding
100303747	Gm12238	2.44709	1.29107	2.09953e-06	5.58363e-05	11	predicted gene 12238	snoRNA
50927	Nasp	2.44465	1.28963	7.981e-06	0.000132548	4	nuclear autoantigenic sperm protein (histone-binding)	protein-coding
216618	Ccdc104	2.44373	1.28909	1.35385e-07	1.21534e-05	11	coiled-coil domain containing 104	protein-coding
233406	Prc1	2.4393	1.28647	7.65316e-05	0.00063181	7	protein regulator of cytokinesis 1	protein-coding
73254	Ccdc18	2.43843	1.28595	6.75606e-07	2.99995e-05	5	coiled-coil domain containing 18	protein-coding
387221	Mir27b	2.41827	1.27398	6.80303e-06	0.000118745	13	microRNA 27b	miscRNA
100503971	Gm3468	2.4109	1.26957	0.000822417	0.00386961	14	predicted gene 3468	protein-coding
27210	Snord34	2.41009	1.26909	4.72576e-07	2.47055e-05	7	small nucleolar RNA, C/D box 34	snoRNA
229906	Gtf2b	2.40588	1.26656	6.08468e-09	3.49047e-06	3	general transcription factor IIB	protein-coding
16571	Kif4	2.39673	1.26107	1.27578e-05	0.000180365	X	kinesin family member 4	protein-coding
68201	Ccdc34	2.39655	1.26096	8.01075e-08	1.05469e-05	2	coiled-coil domain containing 34	protein-coding
17345	Mki67	2.39273	1.25866	9.66703e-06	0.000150317	7	antigen identified by monoclonal antibody Ki 67	protein-coding
67302	Zc3h13	2.39215	1.25831	1.37929e-09	1.72208e-06	14	zinc finger CCCH type containing 13	protein-coding
83409	Lamtor2	2.37558	1.24828	5.53917e-09	3.35911e-06	3	late endosomal/lysosomal adaptor, MAPK and MTOR activator 2	protein-coding
626848	Etohi1	2.36784	1.24357	0.000135659	0.000963	2	ethanol induced 1	protein-coding
68152	Fam133b	2.36779	1.24354	1.79294e-06	5.05381e-05	5	family with sequence similarity 133, member B	protein-coding
331532	Tceal5	2.36693	1.24302	1.0644e-05	0.000159478	X	transcription elongation factor A (SII)-like 5	protein-coding
20462	Tra2b	2.35367	1.23491	7.15804e-08	1.00597e-05	16	transformer 2 beta homolog (Drosophila)	protein-coding
67201	Glod4	2.34182	1.22763	9.40031e-07	3.46391e-05	11	glyoxalase domain containing 4	protein-coding
387236	Mir125b-1	2.34057	1.22686	2.02851e-05	0.000248652	9	microRNA 125b-1	miscRNA
228071	Sestd1	2.33342	1.22244	8.15058e-08	1.05485e-05	2	SEC14 and spectrin domains 1	protein-coding
100502877	Gm10712	2.31828	1.21306	2.62058e-06	6.43771e-05	7	40S ribosomal protein S8 pseudogene	pseudo
19659	Rbp1	2.31653	1.21196	1.21925e-06	4.07572e-05	9	retinol binding protein 1, cellular	protein-coding
236047	Igkv4-74	2.30735	1.20623	3.23703e-06	7.34066e-05	6	immunoglobulin kappa variable 4-74	other
216274	Cep290	2.30548	1.20507	3.69259e-06	7.92469e-05	10	centrosomal protein 290	protein-coding
68134	Upf3b	2.30386	1.20405	3.53009e-08	7.64554e-06	X	UPF3 regulator of nonsense transcripts homolog B (yeast)	protein-coding
12069	Bex2	2.30211	1.20295	9.76625e-07	3.5362e-05	X	brain expressed X-linked 2	protein-coding
19175	Psmb6	2.29936	1.20123	2.27841e-06	5.89028e-05	11	proteasome (prosome, macropain) subunit, beta type 6	protein-coding
74107	Cep55	2.29427	1.19804	3.03105e-05	0.000325056	19	centrosomal protein 55	protein-coding
19877	Rock1	2.29089	1.19591	1.50897e-06	4.60171e-05	18	Rho-associated coiled-coil containing protein kinase 1	protein-coding
224171	C330027C09Rik	2.28752	1.19379	0.000124004	0.000896759	16	RIKEN cDNA C330027C09 gene	protein-coding
106821	AI314976	2.28447	1.19186	1.17566e-07	1.18635e-05	17	expressed sequence AI314976	protein-coding
67143	Ikzf5	2.28424	1.19172	5.03561e-07	2.55826e-05	7	IKAROS family zinc finger 5	protein-coding
23986	Eci2	2.28011	1.1891	9.05496e-07	3.39814e-05	13	enoyl-Coenzyme A delta isomerase 2	protein-coding
319565	Syne2	2.27992	1.18898	2.75124e-06	6.68621e-05	12	synaptic nuclear envelope 2	protein-coding
319865	E130114P18Rik	2.27768	1.18756	8.00296e-06	0.000132705	4	RIKEN cDNA E130114P18 gene	miscRNA
666257	Gm8008	2.27078	1.18319	3.75737e-07	2.20395e-05	9	predicted gene 8008	protein-coding
237412	Gm4924	2.26904	1.18208	0.000543518	0.00277392	10	predicted gene 4924	unknown
15488	Hsd17b4	2.26849	1.18173	4.76595e-06	9.40998e-05	18	hydroxysteroid (17-beta) dehydrogenase 4	protein-coding
78244	Dnajc21	2.26608	1.1802	6.46196e-07	2.93694e-05	15	DnaJ (Hsp40) homolog, subfamily C, member 21	protein-coding
20686	Spa17	2.25779	1.17491	1.54305e-06	4.67209e-05	9	sperm autoantigenic protein 17	protein-coding
93761	Smarca1	2.25222	1.17135	8.72911e-08	1.06938e-05	X	SWI/SNF related, matrix associated, actin dependent regulator of chromatin, subfamily a, member 1	protein-coding
100379145	Snora23	2.25146	1.17086	1.48083e-06	4.53752e-05	7	small nucleolar RNA, H/ACA box 23	snoRNA
66660	Sltm	2.25057	1.17029	1.47552e-09	1.73989e-06	9	SAFB-like, transcription modulator	protein-coding
232314	Ppp4r2	2.25035	1.17015	1.47091e-06	4.53684e-05	6	protein phosphatase 4, regulatory subunit 2	protein-coding
218977	Dlgap5	2.25021	1.17006	9.3923e-06	0.000147887	14	discs, large (Drosophila) homolog-associated protein 5	protein-coding
326620	Hist1h4b	2.24701	1.16801	0.000122576	0.000887944	13	histone cluster 1, H4b	protein-coding
66111	Tmed3	2.24431	1.16627	2.66707e-07	1.80858e-05	9	transmembrane emp24 domain containing 3	protein-coding
100303751	Snora31	2.24204	1.16481	0.000485679	0.00254218	14	small nucleolar RNA, H/ACA box 31	snoRNA
73804	Kif2c	2.24082	1.16403	6.25365e-05	0.000546904	4	kinesin family member 2C	protein-coding
100302565	Snord68	2.23458	1.16001	0.000353065	0.00197987	8	small nucleolar RNA, C/D box 68	snoRNA
68810	Nexn	2.22777	1.1556	5.81831e-05	0.000520193	3	nexilin	protein-coding
22137	Ttk	2.22693	1.15505	1.6376e-07	1.35774e-05	9	Ttk protein kinase	protein-coding
78303	Hist3h2ba	2.22286	1.15242	2.58076e-05	0.000292917	11	histone cluster 3, H2ba	protein-coding
208111	9830147E19Rik	2.21582	1.14784	0.000326341	0.00185999	7	RIKEN cDNA 9830147E19 gene	protein-coding
66441	Magohb	2.21329	1.14619	3.02847e-05	0.000324971	6	mago-nashi homolog B (Drosophila)	protein-coding
216821	Tmem11	2.21221	1.14549	2.76911e-08	7.16761e-06	11	transmembrane protein 11	protein-coding
16592	Fabp5	2.20816	1.14284	8.85842e-07	3.35011e-05	3	fatty acid binding protein 5, epidermal	protein-coding
66589	Ube2v1	2.20472	1.1406	4.30357e-05	0.000421448	2	ubiquitin-conjugating enzyme E2 variant 1	protein-coding
72107	Dscc1	2.20276	1.13931	0.000173305	0.00115637	15	defective in sister chromatid cohesion 1 homolog (S. cerevisiae)	protein-coding
21969	Top1	2.19504	1.13425	2.70769e-08	7.13313e-06	2	topoisomerase (DNA) I	protein-coding
27209	Snord32a	2.19264	1.13267	6.65381e-05	0.000570384	7	small nucleolar RNA, C/D box 32A	snoRNA
449630	Snord15a	2.19244	1.13253	2.19579e-05	0.000261242	7	small nucleolar RNA, C/D box 15A	snoRNA
76411	Ift43	2.19211	1.13232	3.81461e-10	1.152e-06	12	intraflagellar transport 43 homolog (Chlamydomonas)	protein-coding
70099	Smc4	2.18376	1.12681	3.97268e-05	0.000396241	3	structural maintenance of chromosomes 4	protein-coding
100217448	Scarna8	2.18294	1.12627	0.00036295	0.00202354	4	small Cajal body-specific RNA 8	miscRNA
66164	Nip7	2.18246	1.12596	2.38368e-06	6.11033e-05	8	nuclear import 7 homolog (S. cerevisiae)	protein-coding
68080	Gpn3	2.17824	1.12316	2.44044e-06	6.18119e-05	5	GPN-loop GTPase 3	protein-coding
16709	Ktn1	2.17555	1.12138	2.81548e-08	7.18886e-06	14	kinectin 1	protein-coding
13006	Smc3	2.16037	1.11128	6.68054e-07	2.99058e-05	19	structural maintenance of chromosomes 3	protein-coding
72931	Swi5	2.16008	1.11109	5.95989e-10	1.152e-06	2	SWI5 recombination repair homolog (yeast)	protein-coding
65961	Utp3	2.15737	1.10927	2.61892e-07	1.78162e-05	5	UTP3, small subunit (SSU) processome component, homolog (S. cerevisiae)	protein-coding
66191	Ier3ip1	2.15509	1.10775	2.4697e-06	6.23298e-05	18	immediate early response 3 interacting protein 1	protein-coding
217578	Baz1a	2.15289	1.10628	3.56254e-05	0.000366351	12	bromodomain adjacent to zinc finger domain 1A	protein-coding
68634	Tm2d3	2.15097	1.10499	1.37498e-08	5.03172e-06	7	TM2 domain containing 3	protein-coding
66131	Tipin	2.14509	1.10104	2.10192e-06	5.58363e-05	9	timeless interacting protein	protein-coding
233532	Rsf1	2.1418	1.09882	9.74881e-07	3.5362e-05	7	remodeling and spacing factor 1	protein-coding
66977	Nuf2	2.14084	1.09818	9.17172e-06	0.000145602	1	NUF2, NDC80 kinetochore complex component, homolog (S. cerevisiae)	protein-coding
20419	Shcbp1	2.12983	1.09074	7.97607e-05	0.000649624	8	Shc SH2-domain binding protein 1	protein-coding
69077	Psmd11	2.12806	1.08954	3.09056e-07	1.99383e-05	11	proteasome (prosome, macropain) 26S subunit, non-ATPase, 11	protein-coding
230376	Haus6	2.12798	1.08948	5.47164e-05	0.000498009	4	HAUS augmin-like complex, subunit 6	protein-coding
11958	Atp5k	2.12618	1.08826	5.11333e-08	8.36719e-06	5	ATP synthase, H+ transporting, mitochondrial F1F0 complex, subunit e	protein-coding
67621	Bend5	2.12453	1.08715	4.24634e-10	1.152e-06	4	BEN domain containing 5	protein-coding
18518	Igbp1	2.12397	1.08677	1.31861e-07	1.21534e-05	X	immunoglobulin (CD79A) binding protein 1	protein-coding
107071	Wdr74	2.1195	1.08373	9.68611e-09	4.44809e-06	19	WD repeat domain 74	protein-coding
70047	Trnt1	2.11745	1.08232	2.46204e-07	1.70774e-05	6	tRNA nucleotidyl transferase, CCA-adding, 1	protein-coding
76464	Casc5	2.11487	1.08057	1.54416e-05	0.000207043	2	cancer susceptibility candidate 5	protein-coding
668144	Gm9000	2.11383	1.07986	0.000518185	0.00267083	13	ribosomal protein S3A pseudogene	pseudo
52440	Tax1bp1	2.11204	1.07864	1.35706e-07	1.21534e-05	6	Tax1 (human T cell leukemia virus type I) binding protein 1	protein-coding
269683	E130006D01Rik	2.10895	1.07653	1.18279e-08	4.82784e-06	5	RIKEN cDNA E130006D01 gene	miscRNA
627585	Gm13034	2.10608	1.07456	0.000132264	0.00094313	4	SWI/SNF related, matrix associated, actin dependent regulator of chromatin, subfamily a, member 5 pseudogene	pseudo
69186	1810027O10Rik	2.10605	1.07454	2.13301e-06	5.63799e-05	11	RIKEN cDNA 1810027O10 gene	protein-coding
69125	Cnot8	2.10439	1.0734	1.332e-05	0.000185754	11	CCR4-NOT transcription complex, subunit 8	protein-coding
52184	Odf2l	2.09418	1.06639	3.35058e-05	0.000349122	3	outer dense fiber of sperm tails 2-like	protein-coding
54392	Ncapg	2.08699	1.06142	0.000204985	0.00131405	5	non-SMC condensin I complex, subunit G	protein-coding
67938	Myl12b	2.08518	1.06017	2.33461e-05	0.000273316	17	myosin, light chain 12B, regulatory	protein-coding
53381	Prdx4	2.08407	1.0594	2.60735e-06	6.43514e-05	X	peroxiredoxin 4	protein-coding
72397	Rbm12b1	2.08245	1.05828	0.000167275	0.00112391	4	RNA binding motif protein 12 B1	protein-coding
67418	Ppil4	2.07821	1.05534	4.79005e-08	8.32712e-06	10	peptidylprolyl isomerase (cyclophilin)-like 4	protein-coding
76846	Rps9	2.07682	1.05438	1.53222e-07	1.30608e-05	7	ribosomal protein S9	protein-coding
193452	Zfp184	2.0744	1.05269	2.03867e-05	0.000249318	13	zinc finger protein 184 (Kruppel-like)	protein-coding
67163	Ccdc47	2.07284	1.05161	2.40397e-06	6.13272e-05	11	coiled-coil domain containing 47	protein-coding
66070	Cwc15	2.07	1.04963	1.57345e-07	1.32858e-05	9	CWC15 homolog (S. cerevisiae)	protein-coding
100302594	Snord14e	2.06653	1.04721	8.76038e-05	0.000695099	9	small nucleolar RNA, C/D box 14E	snoRNA
231452	Sdad1	2.06566	1.0466	1.92846e-07	1.51598e-05	5	SDA1 domain containing 1	protein-coding
228482	Arhgap11a	2.05974	1.04246	5.50827e-05	0.000500056	2	Rho GTPase activating protein 11A	protein-coding
67207	Lsm1	2.05899	1.04193	4.50381e-07	2.40789e-05	8	LSM1 homolog, U6 small nuclear RNA associated (S. cerevisiae)	protein-coding
72780	Rspo3	2.05803	1.04126	1.76546e-05	0.000225871	10	R-spondin 3 homolog (Xenopus laevis)	protein-coding
67891	Rpl4	2.05576	1.03967	1.47851e-08	5.15718e-06	9	ribosomal protein L4	protein-coding
56095	Ftsj3	2.05568	1.03962	6.56766e-06	0.000115924	11	FtsJ homolog 3 (E. coli)	protein-coding
56321	Aatf	2.05329	1.03794	7.00181e-08	1.00414e-05	11	apoptosis antagonizing transcription factor	protein-coding
80838	Hist1h1a	2.05141	1.03662	9.49212e-06	0.000149016	13	histone cluster 1, H1a	protein-coding
21974	Top2b	2.04679	1.03336	2.87288e-06	6.83597e-05	14	topoisomerase (DNA) II beta	protein-coding
66268	Pigyl	2.04512	1.03219	2.19932e-08	6.3946e-06	9	phosphatidylinositol glycan anchor biosynthesis, class Y-like	protein-coding
66877	Crnkl1	2.04399	1.03139	1.57997e-06	4.74455e-05	2	Crn, crooked neck-like 1 (Drosophila)	protein-coding
79555	BC005537	2.04393	1.03135	7.00813e-07	3.04051e-05	13	cDNA sequence BC005537	protein-coding
68592	Syf2	2.04355	1.03108	6.97695e-07	3.03497e-05	4	SYF2 homolog, RNA splicing factor (S. cerevisiae)	protein-coding
67629	Spc24	2.04007	1.02862	3.432e-07	2.11143e-05	9	SPC24, NDC80 kinetochore complex component, homolog (S. cerevisiae)	protein-coding
217653	Mis18bp1	2.03981	1.02844	0.00024087	0.00147845	12	MIS18 binding protein 1	protein-coding
104184	Blmh	2.03979	1.02842	9.01175e-06	0.000143707	11	bleomycin hydrolase	protein-coding
319322	Sf3b2	2.03694	1.0264	3.33287e-07	2.07907e-05	19	splicing factor 3b, subunit 2	protein-coding
665298	Gm11942	2.03234	1.02314	1.64275e-05	0.000215496	4	ribosomal protein, large, P1 pseudogene	pseudo
19684	Rdx	2.02636	1.01889	6.46807e-08	9.50307e-06	9	radixin	protein-coding
213582	Mtap9	2.02472	1.01772	5.67927e-06	0.000105002	3	microtubule-associated protein 9	protein-coding
56278	Gkap1	2.02139	1.01535	1.13328e-06	3.91011e-05	13	G kinase anchoring protein 1	protein-coding
15473	Hrsp12	2.02134	1.01531	9.19421e-08	1.07224e-05	15	heat-responsive protein 12	protein-coding
93724	Pcdhga12	2.02041	1.01465	5.84101e-05	0.000521782	18	protocadherin gamma subfamily A, 12	protein-coding
51944	D2Ertd750e	2.01836	1.01319	7.90217e-05	0.000644842	2	DNA segment, Chr 2, ERATO Doi 750, expressed	protein-coding
54214	Golga4	2.01285	1.00924	3.27486e-07	2.06872e-05	9	golgi autoantigen, golgin subfamily a, 4	protein-coding
320332	Hist4h4	2.01097	1.00789	8.76448e-07	3.35011e-05	6	histone cluster 4, H4	protein-coding
66960	Fam188a	2.00806	1.0058	5.38569e-07	2.65223e-05	2	family with sequence similarity 188, member A	protein-coding
74041	4632434I11Rik	2.0072	1.00518	1.37036e-06	4.30614e-05	7	RIKEN cDNA 4632434I11 gene	protein-coding
20841	Zfp143	2.00488	1.00352	2.87487e-08	7.18886e-06	7	zinc finger protein 143	protein-coding
55949	Eef1b2	2.00313	1.00226	4.00187e-08	8.01318e-06	1	eukaryotic translation elongation factor 1 beta 2	protein-coding
723929	Mir325	2.00213	1.00154	0.000361665	0.00201797	X	microRNA 325	miscRNA
53598	Dctn3	1.99041	0.993069	3.66184e-07	2.18937e-05	4	dynactin 3	protein-coding
72459	Htatsf1	1.98661	0.990307	4.38176e-07	2.39952e-05	X	HIV TAT specific factor 1	protein-coding
21973	Top2a	1.98648	0.990213	0.000116665	0.000854162	11	topoisomerase (DNA) II alpha	protein-coding
381405	Zfp663	1.98471	0.988931	2.00671e-06	5.41079e-05	2	zinc finger protein 663	protein-coding
217664	Mgat2	1.98164	0.986693	3.78284e-07	2.20395e-05	12	mannoside acetylglucosaminyltransferase 2	protein-coding
224903	Safb	1.98107	0.986282	8.34894e-08	1.06751e-05	17	scaffold attachment factor B	protein-coding
74194	Rnd3	1.97826	0.984233	4.05575e-06	8.4365e-05	2	Rho family GTPase 3	protein-coding
16906	Lmnb1	1.97787	0.983944	2.03051e-05	0.000248687	18	lamin B1	protein-coding
19075	Prim1	1.97568	0.982348	8.47963e-06	0.00013781	10	DNA primase, p49 subunit	protein-coding
76073	Pcgf5	1.97468	0.981618	3.81954e-05	0.000385424	19	polycomb group ring finger 5	protein-coding
69587	Pcgf3	1.97411	0.981201	3.38468e-09	2.76307e-06	5	polycomb group ring finger 3	protein-coding
100503426	Alg13	1.97203	0.979682	1.22849e-05	0.000175624	X	asparagine-linked glycosylation 13	protein-coding
66549	Aggf1	1.96862	0.977182	2.1074e-06	5.5904e-05	13	angiogenic factor with G patch and FHA domains 1	protein-coding
68153	Gtf2e2	1.96719	0.976135	1.60613e-06	4.79048e-05	8	general transcription factor II E, polypeptide 2 (beta subunit)	protein-coding
72119	Tpx2	1.96607	0.975317	1.39429e-05	0.000191793	2	TPX2, microtubule-associated protein homolog (Xenopus laevis)	protein-coding
67205	Utp11l	1.96583	0.975138	1.24577e-06	4.1186e-05	4	UTP11-like, U3 small nucleolar ribonucleoprotein, (yeast)	protein-coding
67694	Ift74	1.96487	0.974435	6.70549e-06	0.00011772	4	intraflagellar transport 74	protein-coding
228421	Kif18a	1.96421	0.973947	0.000212429	0.00134833	2	kinesin family member 18A	protein-coding
434179	Gm5595	1.9631	0.973135	0.000899927	0.0041353	7	predicted gene 5595	protein-coding
71710	Lrrcc1	1.95583	0.967784	5.38958e-05	0.000493077	3	leucine rich repeat and coiled-coil domain containing 1	protein-coding
66341	Eid3	1.9558	0.967758	2.81153e-05	0.000311067	10	EP300 interacting inhibitor of differentiation 3	protein-coding
319176	Hist2h2ac	1.95561	0.967618	7.33404e-07	3.10505e-05	3	histone cluster 2, H2ac	protein-coding
67285	Cwc27	1.95368	0.966193	3.84304e-07	2.22257e-05	13	CWC27 spliceosome-associated protein homolog (S. cerevisiae)	protein-coding
73124	Golim4	1.95332	0.965926	1.25908e-06	4.12405e-05	3	golgi integral membrane protein 4	protein-coding
387167	Mir149	1.95283	0.965564	1.17888e-05	0.000170822	1	microRNA 149	miscRNA
66897	Naa16	1.9525	0.965321	2.28923e-06	5.91106e-05	14	N(alpha)-acetyltransferase 16, NatA auxiliary subunit	protein-coding
72657	2700094K13Rik	1.95204	0.964982	7.97975e-06	0.000132548	2	RIKEN cDNA 2700094K13 gene	protein-coding
56706	Ccnl1	1.9509	0.964141	1.1078e-07	1.14698e-05	3	cyclin L1	protein-coding
74326	Hnrnpr	1.9501	0.963544	2.59512e-06	6.41974e-05	4	heterogeneous nuclear ribonucleoprotein R	protein-coding
71175	Nipbl	1.94948	0.963093	5.87791e-07	2.77242e-05	15	Nipped-B homolog (Drosophila)	protein-coding
104348	Zfp120	1.94817	0.962121	4.3302e-05	0.000422514	2	zinc finger protein 120	protein-coding
117197	Bloc1s4	1.94664	0.960987	0.000158012	0.00107528	5	biogenesis of organelles complex-1, subunit 4, cappuccino	protein-coding
67241	Smc6	1.94636	0.96078	2.2031e-07	1.63499e-05	12	structural maintenance of chromosomes 6	protein-coding
66162	Bola2	1.94417	0.959155	8.14007e-06	0.000134245	7	bolA-like 2 (E. coli)	protein-coding
22746	Zfp85-rs1	1.94291	0.958223	0.000541698	0.00276716	13	zinc finger protein 85, related sequence 1	protein-coding
69790	Med30	1.94251	0.95792	9.0736e-06	0.000144414	15	mediator complex subunit 30	protein-coding
28071	Twistnb	1.94201	0.957549	1.27068e-05	0.000179801	12	TWIST neighbor	protein-coding
16551	Kif11	1.9365	0.953453	0.000184666	0.00121386	19	kinesin family member 11	protein-coding
70998	Phf6	1.93643	0.953396	7.7386e-07	3.12266e-05	X	PHD finger protein 6	protein-coding
20422	Shfm1	1.93555	0.95274	5.88901e-08	9.12367e-06	6	split hand/foot malformation (ectrodactyly) type 1	protein-coding
66282	Tma16	1.93498	0.952319	0.000382629	0.00211382	8	translation machinery associated 16 homolog (S. cerevisiae)	protein-coding
675812	Zfp605	1.93244	0.950424	6.56271e-05	0.000564399	5	zinc finger protein 605	protein-coding
75547	Akap13	1.932	0.950095	6.97759e-08	1.00414e-05	7	A kinase (PRKA) anchor protein 13	protein-coding
108000	Cenpf	1.93195	0.950056	2.94917e-05	0.000319694	1	centromere protein F	protein-coding
13382	Dld	1.92848	0.947462	2.17289e-06	5.71493e-05	12	dihydrolipoamide dehydrogenase	protein-coding
269582	Clspn	1.92553	0.945256	1.03878e-06	3.6828e-05	4	claspin	protein-coding
19181	Psmc2	1.92505	0.944893	2.07037e-06	5.52751e-05	5	proteasome (prosome, macropain) 26S subunit, ATPase 2	protein-coding
68966	Ngdn	1.92427	0.94431	1.28313e-06	4.15285e-05	14	neuroguidin, EIF4E binding protein	protein-coding
69082	Zc3h15	1.92344	0.943686	5.07035e-05	0.000471183	2	zinc finger CCCH-type containing 15	protein-coding
21378	Tbrg3	1.91984	0.940985	0.000874588	0.00405131	15	transforming growth factor beta regulated gene 3	miscRNA
16588	Kin	1.91879	0.940197	2.50445e-07	1.72176e-05	2	antigenic determinant of rec-A protein	protein-coding
100515	Zfp518b	1.91798	0.939585	1.18195e-06	4.00876e-05	5	zinc finger protein 518B	protein-coding
21335	Tacc3	1.9154	0.937645	5.73905e-07	2.75591e-05	5	transforming, acidic coiled-coil containing protein 3	protein-coding
74019	Traf3ip1	1.91194	0.935035	5.21561e-07	2.60422e-05	1	TRAF3 interacting protein 1	protein-coding
12589	Ift81	1.91133	0.934577	2.9621e-07	1.94045e-05	5	intraflagellar transport 81	protein-coding
101739	Psip1	1.90994	0.933529	1.3536e-06	4.29448e-05	4	PC4 and SFRS1 interacting protein 1	protein-coding
68328	Rab13	1.90865	0.932549	1.60751e-06	4.79048e-05	3	RAB13, member RAS oncogene family	protein-coding
67681	Mrpl18	1.90632	0.930792	1.81191e-06	5.10052e-05	17	mitochondrial ribosomal protein L18	protein-coding
12545	Cdc7	1.90424	0.929214	1.69965e-06	4.89487e-05	5	cell division cycle 7 (S. cerevisiae)	protein-coding
723892	Mir100	1.90315	0.928391	0.000321913	0.001841	9	microRNA 100	miscRNA
12617	Cenpc1	1.90283	0.928148	3.05605e-06	7.13583e-05	5	centromere protein C1	protein-coding
66258	Mrps17	1.90179	0.927357	1.16593e-07	1.18635e-05	5	mitochondrial ribosomal protein S17	protein-coding
67628	Anp32b	1.90033	0.926254	0.000182553	0.00120444	4	acidic (leucine-rich) nuclear phosphoprotein 32 family, member B	protein-coding
22791	Dnajc2	1.89913	0.925341	7.26491e-07	3.09634e-05	5	DnaJ (Hsp40) homolog, subfamily C, member 2	protein-coding
94353	Hmgn3	1.89586	0.92285	6.03329e-06	0.000109483	9	high mobility group nucleosomal binding domain 3	protein-coding
77994	2810055G20Rik	1.89459	0.921887	2.10336e-05	0.00025418	16	RIKEN cDNA 2810055G20 gene	miscRNA
67052	Ndc80	1.8922	0.920061	1.66953e-06	4.85423e-05	17	NDC80 homolog, kinetochore complex component (S. cerevisiae)	protein-coding
75646	Rai14	1.89156	0.919574	4.03303e-06	8.41701e-05	15	retinoic acid induced 14	protein-coding
20909	Stx4a	1.88898	0.91761	6.44918e-08	9.50307e-06	7	syntaxin 4A (placental)	protein-coding
67704	1810037I17Rik	1.88894	0.91758	0.000137215	0.000969506	3	RIKEN cDNA 1810037I17 gene	protein-coding
67009	Ttc23	1.88819	0.917003	9.7975e-07	3.5362e-05	7	tetratricopeptide repeat domain 23	protein-coding
12577	Cdkn1c	1.88733	0.916347	1.6115e-06	4.79048e-05	7	cyclin-dependent kinase inhibitor 1C (P57)	protein-coding
69104	38412	1.88725	0.916284	2.50658e-07	1.72176e-05	19	membrane-associated ring finger (C3HC4) 5	protein-coding
66231	Thoc7	1.88686	0.915989	1.47557e-06	4.53684e-05	14	THO complex 7 homolog (Drosophila)	protein-coding
12532	Cdc25c	1.88685	0.915978	0.000138901	0.000978159	18	cell division cycle 25C	protein-coding
56419	Diap3	1.88577	0.915155	4.6206e-05	0.000441528	14	diaphanous homolog 3 (Drosophila)	protein-coding
67050	Nkap	1.88496	0.914531	7.68154e-06	0.000129295	X	NFKB activating protein	protein-coding
19286	Pts	1.88423	0.913975	2.64596e-05	0.000298236	9	6-pyruvoyl-tetrahydropterin synthase	protein-coding
67141	Fbxo5	1.87998	0.910716	5.80108e-06	0.00010648	10	F-box protein 5	protein-coding
20823	Ssb	1.87907	0.910017	1.2728e-07	1.20753e-05	2	Sjogren syndrome antigen B	protein-coding
100038742	Gm10843	1.87856	0.909626	0.00011066	0.00082348	14	predicted gene 10843	protein-coding
66537	Pomp	1.87611	0.907744	1.61966e-06	4.79461e-05	5	proteasome maturation protein	protein-coding
66411	Tbcb	1.87511	0.906974	5.63778e-06	0.000104527	7	tubulin folding cofactor B	protein-coding
54713	Fezf2	1.87379	0.905962	2.20218e-06	5.77338e-05	14	Fez family zinc finger 2	protein-coding
24061	Smc1a	1.87315	0.905467	2.00515e-06	5.41079e-05	X	structural maintenance of chromosomes 1A	protein-coding
68598	Dnajc8	1.86938	0.902559	0.000161129	0.00109184	4	DnaJ (Hsp40) homolog, subfamily C, member 8	protein-coding
56397	Morf4l2	1.86491	0.899103	0.000115449	0.000847306	X	mortality factor 4 like 2	protein-coding
50911	Exosc9	1.86347	0.897993	1.2869e-06	4.15745e-05	3	exosome component 9	protein-coding
12785	Cnbp	1.86235	0.897121	1.75068e-06	4.98996e-05	6	cellular nucleic acid binding protein	protein-coding
28185	Tomm70a	1.86145	0.896429	1.63199e-06	4.79627e-05	16	translocase of outer mitochondrial membrane 70 homolog A (yeast)	protein-coding
26754	Cops5	1.85743	0.893309	3.27466e-06	7.40198e-05	1	COP9 (constitutive photomorphogenic) homolog, subunit 5 (Arabidopsis thaliana)	protein-coding
26909	Exo1	1.8555	0.89181	1.60711e-06	4.79048e-05	1	exonuclease 1	protein-coding
12300	Cacng2	1.85427	0.890853	0.000225973	0.00141026	15	calcium channel, voltage-dependent, gamma subunit 2	protein-coding
107376	E330013P04Rik	1.85389	0.890555	3.48932e-05	0.00036093	19	RIKEN cDNA E330013P04 gene	miscRNA
244672	Cwf19l2	1.85331	0.890105	2.96873e-05	0.000320563	9	CWF19-like 2, cell cycle control (S. pombe)	protein-coding
22719	Zfp61	1.85331	0.890102	1.62986e-06	4.79627e-05	7	zinc finger protein 61	protein-coding
27277	Golga5	1.85294	0.889815	3.87598e-08	8.01318e-06	12	golgi autoantigen, golgin subfamily a, 5	protein-coding
19186	Psme1	1.85278	0.889691	8.0319e-07	3.19213e-05	14	proteasome (prosome, macropain) 28 subunit, alpha	protein-coding
66362	Exosc3	1.85203	0.889111	2.80878e-06	6.76281e-05	4	exosome component 3	protein-coding
77604	Rbm12b2	1.85145	0.888654	9.6826e-05	0.00074638	4	RNA binding motif protein 12 B2	protein-coding
56612	Pfdn5	1.85014	0.887631	8.63071e-05	0.00068945	15	prefoldin 5	protein-coding
70508	Bbx	1.84998	0.887506	6.54156e-07	2.94787e-05	16	bobby sox homolog (Drosophila)	protein-coding
209737	Kif15	1.84942	0.887069	0.000322092	0.00184121	9	kinesin family member 15	protein-coding
13722	Aimp1	1.84635	0.884679	1.11519e-05	0.000164717	3	aminoacyl tRNA synthetase complex-interacting multifunctional protein 1	protein-coding
100303646	AF357355	1.84495	0.883584	2.58804e-05	0.000293279	12	snoRNA AF357355	snoRNA
108989	Tpr	1.84125	0.880689	2.40811e-07	1.69168e-05	1	translocated promoter region	protein-coding
68441	Rraga	1.83922	0.879095	1.07913e-07	1.13388e-05	4	Ras-related GTP binding A	protein-coding
108853	Mtrf1l	1.83891	0.87885	2.51041e-06	6.28342e-05	10	mitochondrial translational release factor 1-like	protein-coding
225467	Pggt1b	1.83777	0.877957	2.13918e-06	5.64182e-05	18	protein geranylgeranyltransferase type I, beta subunit	protein-coding
104368	Snora70	1.83732	0.877602	0.000853131	0.00398322	X	small nucleolar RNA, H/ACA box 70	snoRNA
108686	Ccdc88a	1.83634	0.876831	1.11857e-06	3.86671e-05	11	coiled coil domain containing 88A	protein-coding
13418	Dnajc1	1.83608	0.87663	3.12553e-07	1.99817e-05	2	DnaJ (Hsp40) homolog, subfamily C, member 1	protein-coding
21749	Terf1	1.83419	0.875146	2.03314e-06	5.45555e-05	1	telomeric repeat binding factor 1	protein-coding
217431	Nol10	1.83179	0.873255	3.93245e-06	8.29668e-05	12	nucleolar protein 10	protein-coding
20678	Sox5	1.83159	0.873097	1.45716e-06	4.50848e-05	6	SRY-box containing gene 5	protein-coding
60411	Cenpk	1.83082	0.872489	0.000441294	0.00236109	13	centromere protein K	protein-coding
74238	Mterfd3	1.83062	0.872333	1.91125e-05	0.000238065	10	MTERF domain containing 3	protein-coding
72568	Lin9	1.82918	0.871199	6.63874e-05	0.000569552	1	lin-9 homolog (C. elegans)	protein-coding
225358	Fam13b	1.82842	0.8706	3.94493e-06	8.29842e-05	18	family with sequence similarity 13, member B	protein-coding
75339	Mphosph8	1.82725	0.869676	5.18761e-07	2.603e-05	14	M-phase phosphoprotein 8	protein-coding
52653	Nudcd2	1.82702	0.869493	7.48831e-06	0.000127268	11	NudC domain containing 2	protein-coding
28105	Trim36	1.82556	0.86834	3.11162e-06	7.20221e-05	18	tripartite motif-containing 36	protein-coding
545683	Gm13213	1.82419	0.867257	2.31838e-05	0.000271773	4	predicted gene 13213	protein-coding
11600	Angpt1	1.8232	0.866476	3.46506e-05	0.000358761	15	angiopoietin 1	protein-coding
18949	Pnn	1.82245	0.86588	2.41841e-06	6.15476e-05	12	pinin	protein-coding
77011	Ticrr	1.82124	0.864924	9.63003e-06	0.000149961	7	TOPBP1-interacting checkpoint and replication regulator	protein-coding
66614	Gpatch4	1.81797	0.862327	2.7162e-08	7.13313e-06	3	G patch domain containing 4	protein-coding
75415	Arhgap12	1.81647	0.861135	3.98823e-07	2.26944e-05	18	Rho GTPase activating protein 12	protein-coding
16969	Zbtb7a	1.8162	0.860924	9.93303e-05	0.000758922	10	zinc finger and BTB domain containing 7a	protein-coding
408068	Zfp738	1.81607	0.860823	0.000268595	0.00160907	13	zinc finger protein 738	protein-coding
83946	Phip	1.8154	0.860284	1.60274e-07	1.34459e-05	9	pleckstrin homology domain interacting protein	protein-coding
76547	Tmem101	1.81535	0.860245	4.52812e-06	9.14457e-05	11	transmembrane protein 101	protein-coding
64934	Pes1	1.81504	0.86	3.89617e-08	8.01318e-06	11	pescadillo homolog 1, containing BRCT domain (zebrafish)	protein-coding
81910	Rrbp1	1.81461	0.859663	2.87893e-08	7.18886e-06	2	ribosome binding protein 1	protein-coding
100124467	Mir568	1.81446	0.859537	3.91951e-05	0.000392784	16	microRNA 568	miscRNA
30954	Siva1	1.81223	0.857763	1.64492e-05	0.000215525	12	SIVA1, apoptosis-inducing factor	protein-coding
330948	Gm5121	1.81186	0.857474	5.81314e-05	0.000519949	9	40S ribosomal protein S8 pseudogene	pseudo
68184	Denr	1.81169	0.857335	6.9574e-06	0.000120843	5	density-regulated protein	protein-coding
669393	Gm9457	1.811	0.856783	3.68392e-05	0.000374838	8	predicted gene 9457	protein-coding
66354	Snw1	1.81068	0.856535	2.78858e-05	0.000309721	12	SNW domain containing 1	protein-coding
269831	Tspan12	1.80961	0.855681	5.50988e-07	2.67913e-05	6	tetraspanin 12	protein-coding
433688	Gm11836	1.80918	0.855334	0.00092127	0.0042124	4	myosin, light polypeptide 6, alkali, smooth muscle and non-muscle pseudogene	pseudo
50875	Tmod3	1.80804	0.854427	9.95716e-08	1.09331e-05	9	tropomodulin 3	protein-coding
69109	Fam58b	1.80774	0.854185	5.21391e-06	9.93527e-05	11	family with sequence similarity 58, member B	protein-coding
231329	Polr2b	1.80606	0.852847	1.96843e-08	5.9933e-06	5	polymerase (RNA) II (DNA directed) polypeptide B	protein-coding
24010	Ik	1.80408	0.851266	1.17518e-07	1.18635e-05	18	IK cytokine	protein-coding
67136	Kbtbd4	1.80373	0.85098	1.96454e-07	1.52738e-05	2	kelch repeat and BTB (POZ) domain containing 4	protein-coding
56194	Prpf40a	1.80367	0.850938	6.46506e-06	0.000114446	2	PRP40 pre-mRNA processing factor 40 homolog A (yeast)	protein-coding
71974	Prmt3	1.80314	0.850513	6.87994e-07	3.03167e-05	7	protein arginine N-methyltransferase 3	protein-coding
69150	Snx4	1.80143	0.849145	2.35884e-05	0.000275392	16	sorting nexin 4	protein-coding
66384	Srp19	1.80021	0.848168	3.29201e-09	2.76307e-06	18	signal recognition particle 19	protein-coding
80828	Snord82	1.79851	0.846799	0.000316329	0.00181609	1	small nucleolar RNA, C/D box 82	snoRNA
27214	Dbf4	1.79772	0.846171	2.71868e-05	0.000303865	5	DBF4 homolog (S. cerevisiae)	protein-coding
108121	U2af1	1.797	0.84559	9.93647e-08	1.09331e-05	17	U2 small nuclear ribonucleoprotein auxiliary factor (U2AF) 1	protein-coding
67707	Mrpl24	1.79604	0.844817	1.29165e-05	0.000181798	3	mitochondrial ribosomal protein L24	protein-coding
319688	5930422O12Rik	1.7952	0.844142	9.6507e-05	0.000744942	8	RIKEN cDNA 5930422O12 gene	unknown
20460	Stil	1.7943	0.843417	0.00028316	0.00166576	4	Scl/Tal1 interrupting locus	protein-coding
244349	Myst3	1.7922	0.841735	1.81747e-08	5.84705e-06	8	MYST histone acetyltransferase (monocytic leukemia) 3	protein-coding
13642	Efnb2	1.79129	0.840999	1.01475e-07	1.09331e-05	8	ephrin B2	protein-coding
99375	Cul4a	1.7904	0.840281	1.91583e-06	5.30477e-05	8	cullin 4A	protein-coding
24074	Taf7	1.79023	0.840144	1.61951e-06	4.79461e-05	18	TAF7 RNA polymerase II, TATA box binding protein (TBP)-associated factor	protein-coding
234725	Zfp612	1.78997	0.839938	2.30334e-07	1.64608e-05	8	zinc finger protein 612	protein-coding
665775	Bod1l	1.78931	0.8394	8.59488e-07	3.31082e-05	5	biorientation of chromosomes in cell division 1-like	protein-coding
224902	Safb2	1.78821	0.838513	4.24569e-08	8.10114e-06	17	scaffold attachment factor B2	protein-coding
20843	Stag2	1.78773	0.838129	5.46213e-06	0.000102631	X	stromal antigen 2	protein-coding
245595	Zfp711	1.78729	0.837773	1.89002e-05	0.000236162	X	zinc finger protein 711	protein-coding
55934	Rp9	1.78719	0.837696	4.13007e-07	2.31352e-05	9	retinitis pigmentosa 9 (human)	protein-coding
67684	Luc7l3	1.78667	0.837271	3.73288e-07	2.20395e-05	11	LUC7-like 3 (S. cerevisiae)	protein-coding
17688	Msh6	1.78649	0.837124	1.98165e-06	5.40823e-05	17	mutS homolog 6 (E. coli)	protein-coding
227707	BC005624	1.78511	0.836014	5.22684e-07	2.60422e-05	2	cDNA sequence BC005624	protein-coding
67936	Wdr55	1.78493	0.835868	4.59029e-05	0.00043981	18	WD repeat domain 55	protein-coding
70333	Cd3eap	1.78462	0.83562	1.23198e-06	4.09213e-05	7	CD3E antigen, epsilon polypeptide associated protein	protein-coding
80986	Ckap2	1.7843	0.835356	0.000278478	0.00164735	8	cytoskeleton associated protein 2	protein-coding
97122	Hist2h4	1.78387	0.83501	3.85672e-06	8.1777e-05	3	histone cluster 2, H4	protein-coding
67487	Dhx40	1.78386	0.834999	1.45095e-06	4.50848e-05	11	DEAH (Asp-Glu-Ala-His) box polypeptide 40	protein-coding
17279	Melk	1.78371	0.834882	0.000164002	0.00110682	4	maternal embryonic leucine zipper kinase	protein-coding
66244	Nemf	1.78333	0.834572	1.08768e-07	1.13724e-05	12	nuclear export mediator factor	protein-coding
104433	Snora62	1.78319	0.834462	5.14272e-06	9.81603e-05	9	small nucleolar RNA, H/ACA box 62	snoRNA
209003	Rbmx2	1.78282	0.834164	2.12474e-07	1.61173e-05	X	RNA binding motif protein, X-linked 2	protein-coding
14208	Ppm1g	1.78239	0.833815	2.70839e-06	6.60753e-05	5	protein phosphatase 1G (formerly 2C), magnesium-dependent, gamma isoform	protein-coding
328110	Prpf39	1.78115	0.832813	2.79844e-06	6.75733e-05	12	PRP39 pre-mRNA processing factor 39 homolog (yeast)	protein-coding
109232	Sccpdh	1.77895	0.831028	1.64603e-06	4.8189e-05	1	saccharopine dehydrogenase (putative)	protein-coding
110789	Gpr98	1.77722	0.829619	0.000517019	0.00266547	13	G protein-coupled receptor 98	protein-coding
19193	Pipox	1.7763	0.828876	4.55896e-07	2.42332e-05	11	pipecolic acid oxidase	protein-coding
19170	Psmb1	1.77526	0.828031	4.80908e-07	2.48958e-05	17	proteasome (prosome, macropain) subunit, beta type 1	protein-coding
19106	Eif2ak2	1.77524	0.828015	1.69195e-05	0.00021924	17	eukaryotic translation initiation factor 2-alpha kinase 2	protein-coding
72154	Zfp157	1.7744	0.827332	2.69533e-07	1.81193e-05	5	zinc finger protein 157	protein-coding
23882	Gadd45g	1.77378	0.826824	2.98459e-05	0.00032189	13	growth arrest and DNA-damage-inducible 45 gamma	protein-coding
83997	Slmap	1.7733	0.826438	6.13263e-05	0.000540328	14	sarcolemma associated protein	protein-coding
68795	Ubr3	1.77275	0.825989	3.1868e-06	7.27311e-05	2	ubiquitin protein ligase E3 component n-recognin 3	protein-coding
218914	Wapal	1.7721	0.825462	1.45619e-06	4.50848e-05	14	wings apart-like homolog (Drosophila)	protein-coding
319719	4732471D19Rik	1.77164	0.825088	2.41498e-07	1.69168e-05	13	RIKEN cDNA 4732471D19 gene	protein-coding
73694	2410091C18Rik	1.77072	0.824333	2.29077e-07	1.64608e-05	17	RIKEN cDNA 2410091C18 gene	protein-coding
72565	Uaca	1.76928	0.823159	7.0816e-08	1.00597e-05	9	uveal autoantigen with coiled-coil domains and ankyrin repeats	protein-coding
66161	Pop4	1.76894	0.822888	1.59973e-06	4.78903e-05	7	processing of precursor 4, ribonuclease P/MRP family, (S. cerevisiae)	protein-coding
72584	Cul4b	1.76851	0.822535	9.35368e-05	0.000728645	X	cullin 4B	protein-coding
72198	Skiv2l2	1.76748	0.821692	1.01639e-05	0.000154313	13	superkiller viralicidic activity 2-like 2 (S. cerevisiae)	protein-coding
230119	Zbtb5	1.76733	0.821575	3.34756e-06	7.4713e-05	4	zinc finger and BTB domain containing 5	protein-coding
74996	Usp47	1.76566	0.820209	1.0175e-06	3.63926e-05	7	ubiquitin specific peptidase 47	protein-coding
75625	Mageh1	1.76509	0.819738	1.33502e-06	4.26743e-05	X	melanoma antigen, family H, 1	protein-coding
233802	Thumpd1	1.76476	0.819469	0.000218711	0.00137667	7	THUMP domain containing 1	protein-coding
11739	Slc25a4	1.76447	0.819236	8.8705e-07	3.35011e-05	8	solute carrier family 25 (mitochondrial carrier, adenine nucleotide translocator), member 4	protein-coding
69151	Lzic	1.76387	0.818745	6.06676e-06	0.000109855	4	leucine zipper and CTNNBIP1 domain containing	protein-coding
18148	Npm1	1.76335	0.818322	0.000152511	0.00104894	11	nucleophosmin 1	protein-coding
69740	Dph5	1.76282	0.817883	2.24176e-07	1.64432e-05	3	DPH5 homolog (S. cerevisiae)	protein-coding
54633	Pqbp1	1.7627	0.817788	1.65533e-05	0.000216212	X	polyglutamine binding protein 1	protein-coding
620750	Gm6177	1.76228	0.81744	0.000183209	0.00120727	1	predicted gene 6177	protein-coding
59008	Anapc5	1.76195	0.81717	6.4845e-09	3.52907e-06	5	anaphase-promoting complex subunit 5	protein-coding
22646	Zfp105	1.75921	0.814926	0.000132268	0.00094313	9	zinc finger protein 105	protein-coding
69527	Mrps9	1.75891	0.81468	8.03865e-06	0.000132985	1	mitochondrial ribosomal protein S9	protein-coding
77048	Ccdc41	1.75807	0.813996	3.54587e-05	0.000365168	10	coiled-coil domain containing 41	protein-coding
67471	Gpatch1	1.75741	0.813448	1.2163e-06	4.07572e-05	7	G patch domain containing 1	protein-coding
18139	Zfml	1.75669	0.812857	1.91227e-06	5.30477e-05	6	zinc finger, matrin-like	protein-coding
76246	Rtf1	1.75664	0.812818	1.65904e-08	5.50205e-06	2	Rtf1, Paf1/RNA polymerase II complex component, homolog (S. cerevisiae)	protein-coding
231915	Uspl1	1.7554	0.811802	6.75651e-06	0.000118128	5	ubiquitin specific peptidase like 1	protein-coding
110446	Acat1	1.75478	0.811289	9.04807e-08	1.06938e-05	9	acetyl-Coenzyme A acetyltransferase 1	protein-coding
225058	Gm4832	1.75465	0.811184	9.76208e-05	0.000750454	17	predicted gene 4832	protein-coding
26399	Map2k6	1.754	0.810653	1.05541e-06	3.72729e-05	11	mitogen-activated protein kinase kinase 6	protein-coding
56077	Dgke	1.75356	0.810288	7.73983e-05	0.000637973	11	diacylglycerol kinase, epsilon	protein-coding
73430	1700049G17Rik	1.75344	0.810189	6.86895e-06	0.000119601	7	RIKEN cDNA 1700049G17 gene	protein-coding
66861	Dnajc10	1.75318	0.809976	1.53967e-06	4.66896e-05	2	DnaJ (Hsp40) homolog, subfamily C, member 10	protein-coding
69072	Ebna1bp2	1.7519	0.808917	5.7576e-06	0.000105892	4	EBNA1 binding protein 2	protein-coding
226470	Zbtb41	1.75165	0.808715	5.26953e-06	9.98624e-05	1	zinc finger and BTB domain containing 41 homolog	protein-coding
723867	Mir434	1.75156	0.808644	0.000170862	0.00114366	12	microRNA 434	miscRNA
668092	Gm8973	1.75062	0.807867	1.88971e-05	0.000236162	15	60S ribosomal protein L36 pseudogene	pseudo
13682	Eif4a2	1.74964	0.807061	1.30017e-05	0.000182394	16	eukaryotic translation initiation factor 4A2	protein-coding
54189	Rabep1	1.74939	0.806851	6.41826e-06	0.000113903	11	rabaptin, RAB GTPase binding effector protein 1	protein-coding
28015	Polr2m	1.74899	0.806523	8.0723e-09	3.92666e-06	9	polymerase (RNA) II (DNA directed) polypeptide M	protein-coding
67036	Mrpl45	1.74867	0.806257	0.000136165	0.000964976	11	mitochondrial ribosomal protein L45	protein-coding
70472	Atad2	1.74858	0.806186	0.000157001	0.00107046	15	ATPase family, AAA domain containing 2	protein-coding
57905	Isy1	1.74749	0.805283	1.2435e-06	4.11753e-05	6	ISY1 splicing factor homolog (S. cerevisiae)	protein-coding
23971	Papss1	1.74715	0.805006	1.0489e-06	3.71047e-05	3	3'-phosphoadenosine 5'-phosphosulfate synthase 1	protein-coding
238247	Arid4a	1.74598	0.804038	4.57232e-06	9.20755e-05	12	AT rich interactive domain 4A (RBP1-like)	protein-coding
12861	Cox6a1	1.74559	0.803711	8.55861e-07	3.30285e-05	5	cytochrome c oxidase, subunit VI a, polypeptide 1	protein-coding
14272	Fnta	1.74522	0.803412	3.11853e-06	7.21032e-05	8	farnesyltransferase, CAAX box, alpha	protein-coding
228012	Tlk1	1.74492	0.803164	1.71621e-05	0.000221304	2	tousled-like kinase 1	protein-coding
59013	Hnrnph1	1.74269	0.801319	4.61211e-06	9.24381e-05	11	heterogeneous nuclear ribonucleoprotein H1	protein-coding
237886	Slfn9	1.74093	0.799859	0.000380024	0.00210107	11	schlafen 9	protein-coding
225998	Rorb	1.74028	0.799316	6.07632e-06	0.000109855	19	RAR-related orphan receptor beta	protein-coding
98221	Eif3m	1.73953	0.798699	0.000259764	0.001568	2	eukaryotic translation initiation factor 3, subunit M	protein-coding
66266	Eapp	1.73946	0.798636	0.000326728	0.00186079	12	E2F-associated phosphoprotein	protein-coding
75616	2810008M24Rik	1.73934	0.798542	6.57003e-05	0.000564799	13	RIKEN cDNA 2810008M24 gene	protein-coding
56480	Tbk1	1.73783	0.797288	3.30264e-06	7.44937e-05	10	TANK-binding kinase 1	protein-coding
73916	Ift57	1.73696	0.796564	1.35096e-06	4.29253e-05	16	intraflagellar transport 57	protein-coding
19288	Ptx3	1.73657	0.796241	1.91432e-05	0.000238168	3	pentraxin related gene	protein-coding
71340	Riok1	1.73648	0.796166	6.15936e-05	0.000542008	13	RIO kinase 1 (yeast)	protein-coding
94246	Arid4b	1.73594	0.795718	5.41437e-07	2.65404e-05	13	AT rich interactive domain 4B (RBP1-like)	protein-coding
67200	Ccdc77	1.73502	0.79495	2.12109e-05	0.000255256	6	coiled-coil domain containing 77	protein-coding
66841	Etfdh	1.73443	0.79446	1.078e-07	1.13388e-05	3	electron transferring flavoprotein, dehydrogenase	protein-coding
66625	Sfrs18	1.7343	0.79435	4.02155e-06	8.40131e-05	4	serine/arginine-rich splicing factor 18	protein-coding
69270	Gins1	1.73427	0.794328	3.39007e-06	7.53447e-05	2	GINS complex subunit 1 (Psf1 homolog)	protein-coding
18415	Hspa4l	1.73409	0.794181	3.57075e-06	7.77326e-05	3	heat shock protein 4 like	protein-coding
68099	Fam92a	1.73304	0.793303	5.90494e-06	0.000107952	4	family with sequence similarity 92, member A	protein-coding
100038361	Gm10723	1.73248	0.792842	0.000761752	0.00364866	3	predicted gene 10723	unknown
723878	Mir494	1.73228	0.792674	3.90619e-05	0.000391819	12	microRNA 494	miscRNA
77630	Prdm8	1.73192	0.792371	6.7462e-06	0.000118045	5	PR domain containing 8	protein-coding
22698	Zfp39	1.73177	0.792249	1.6151e-05	0.000213181	11	zinc finger protein 39	protein-coding
76936	Hnrnpm	1.73111	0.7917	0.000124167	0.000897445	17	heterogeneous nuclear ribonucleoprotein M	protein-coding
218543	Srek1	1.73055	0.791232	4.82695e-06	9.46876e-05	13	splicing regulatory glutamine/lysine-rich protein 1	protein-coding
66377	Ndufc1	1.72875	0.789728	2.09657e-05	0.000253994	3	NADH dehydrogenase (ubiquinone) 1, subcomplex unknown, 1	protein-coding
66492	Zmat2	1.72858	0.789585	0.000118034	0.000862104	18	zinc finger, matrin type 2	protein-coding
19166	Psma2	1.72833	0.789383	3.63178e-07	2.17753e-05	13	proteasome (prosome, macropain) subunit, alpha type 2	protein-coding
68043	N6amt2	1.72544	0.786968	7.66995e-05	0.00063295	14	N-6 adenine-specific DNA methyltransferase 2 (putative)	protein-coding
15469	Prmt1	1.72506	0.786643	1.43575e-06	4.4683e-05	7	protein arginine N-methyltransferase 1	protein-coding
69276	Sec62	1.725	0.786592	1.14129e-06	3.92609e-05	3	SEC62 homolog (S. cerevisiae)	protein-coding
228005	Ppig	1.72481	0.786434	1.75618e-06	4.98996e-05	2	peptidyl-prolyl isomerase G (cyclophilin G)	protein-coding
68603	Pmvk	1.72447	0.786153	8.23161e-06	0.000135397	3	phosphomevalonate kinase	protein-coding
668809	Gm9372	1.72433	0.786035	8.96534e-06	0.000143123	3	predicted gene 9372	protein-coding
100503849	1700011J10Rik	1.72422	0.78594	0.000100942	0.000767642	2	RIKEN cDNA 1700011J10 gene	miscRNA
66440	Cdc26	1.72189	0.783994	2.5101e-06	6.28342e-05	4	cell division cycle 26	protein-coding
14227	Fkbp2	1.72117	0.783387	1.47155e-05	0.000199576	19	FK506 binding protein 2	protein-coding
52705	Krr1	1.72064	0.782945	1.42577e-06	4.45029e-05	10	KRR1, small subunit (SSU) processome component, homolog (yeast)	protein-coding
26874	Abcd2	1.72055	0.782868	0.000177951	0.00118142	15	ATP-binding cassette, sub-family D (ALD), member 2	protein-coding
229285	Spg20	1.71985	0.782287	2.60741e-06	6.43514e-05	3	spastic paraplegia 20, spartin (Troyer syndrome) homolog (human)	protein-coding
21778	Tex9	1.71675	0.779678	3.6501e-06	7.85735e-05	9	testis expressed gene 9	protein-coding
22697	Zscan21	1.7164	0.779383	2.13977e-06	5.64182e-05	5	zinc finger and SCAN domain containing 21	protein-coding
17215	Mcm3	1.71577	0.778852	2.97164e-06	6.98483e-05	1	minichromosome maintenance deficient 3 (S. cerevisiae)	protein-coding
100310813	Snora16a	1.71501	0.778213	0.000132089	0.000942697	4	small nucleolar RNA, H/ACA box 16A	snoRNA
59057	Zfp191	1.71458	0.777852	4.73755e-07	2.47063e-05	18	zinc finger protein 191	protein-coding
66297	2610017I09Rik	1.71447	0.77776	7.94913e-06	0.000132433	1	RIKEN cDNA 2610017I09 gene	miscRNA
66409	Rsl1d1	1.71402	0.777384	4.38971e-07	2.39952e-05	16	ribosomal L1 domain containing 1	protein-coding
72425	2410042D21Rik	1.71372	0.777132	1.61867e-06	4.79461e-05	2	RIKEN cDNA 2410042D21 gene	protein-coding
68743	Anln	1.71165	0.775391	0.00015224	0.0010477	9	anillin, actin binding protein	protein-coding
223332	Ranbp3l	1.71164	0.775379	0.000726593	0.00351137	15	RAN binding protein 3-like	protein-coding
11949	Atp5c1	1.71158	0.775328	0.000244352	0.00149593	2	ATP synthase, H+ transporting, mitochondrial F1 complex, gamma polypeptide 1	protein-coding
75784	1700007G11Rik	1.71096	0.774807	0.000231274	0.00143323	5	RIKEN cDNA 1700007G11 gene	protein-coding
224585	Zfp160	1.71056	0.774472	0.000320446	0.00183506	17	zinc finger protein 160	protein-coding
17685	Msh2	1.71032	0.774263	0.000212128	0.0013469	17	mutS homolog 2 (E. coli)	protein-coding
76784	Mtif2	1.71011	0.774093	1.20175e-05	0.000173164	11	mitochondrial translational initiation factor 2	protein-coding
67130	Ndufa6	1.70964	0.773693	1.33077e-05	0.000185704	15	NADH dehydrogenase (ubiquinone) 1 alpha subcomplex, 6 (B14)	protein-coding
57312	Mrps31	1.70937	0.773464	4.6102e-07	2.43411e-05	8	mitochondrial ribosomal protein S31	protein-coding
99480	Dnttip2	1.70816	0.772442	9.3892e-05	0.000730252	3	deoxynucleotidyltransferase, terminal, interacting protein 2	protein-coding
108671	Dnajc9	1.70805	0.772352	2.12142e-05	0.000255256	14	DnaJ (Hsp40) homolog, subfamily C, member 9	protein-coding
269623	C030048B08Rik	1.70673	0.771231	6.52622e-07	2.94721e-05	5	RIKEN cDNA C030048B08 gene	protein-coding
68215	Fam98b	1.70641	0.770961	1.47799e-05	0.000200321	2	family with sequence similarity 98, member B	protein-coding
217031	Tada2a	1.70601	0.770623	1.34151e-06	4.28172e-05	11	transcriptional adaptor 2A	protein-coding
237436	Gas2l3	1.70514	0.769894	3.24708e-05	0.000341523	10	growth arrest-specific 2 like 3	protein-coding
102103	Mtus1	1.70392	0.768861	3.5964e-06	7.79095e-05	8	mitochondrial tumor suppressor 1	protein-coding
30940	Usp25	1.7039	0.768843	9.98787e-07	3.58702e-05	16	ubiquitin specific peptidase 25	protein-coding
192786	Rapgef6	1.70292	0.768011	2.96611e-05	0.000320549	11	Rap guanine nucleotide exchange factor (GEF) 6	protein-coding
26965	Cul1	1.70288	0.767976	4.41092e-06	8.9762e-05	6	cullin 1	protein-coding
94064	Mrpl27	1.70248	0.767638	1.5804e-06	4.74455e-05	11	mitochondrial ribosomal protein L27	protein-coding
66834	Acot13	1.70212	0.767329	1.82963e-05	0.000230468	13	acyl-CoA thioesterase 13	protein-coding
72065	Rap2c	1.70174	0.767008	5.09913e-06	9.76796e-05	X	RAP2C, member of RAS oncogene family	protein-coding
24086	Tlk2	1.70119	0.766544	1.34967e-05	0.000187601	11	tousled-like kinase 2 (Arabidopsis)	protein-coding
71713	Cdc40	1.70102	0.766398	9.61997e-07	3.53194e-05	10	cell division cycle 40	protein-coding
102920	Cenpi	1.701	0.766385	0.000406416	0.00221395	X	centromere protein I	protein-coding
108098	Med21	1.70073	0.766155	2.44785e-05	0.000282782	6	mediator complex subunit 21	protein-coding
11797	Birc2	1.69837	0.764155	7.75178e-05	0.000638455	9	baculoviral IAP repeat-containing 2	protein-coding
224139	Golgb1	1.69784	0.7637	5.1642e-08	8.36719e-06	16	golgi autoantigen, golgin subfamily b, macrogolgin 1	protein-coding
66756	4933411K20Rik	1.69772	0.763595	3.96735e-05	0.000395922	8	RIKEN cDNA 4933411K20 gene	protein-coding
208606	Rsrc2	1.69684	0.762854	1.13194e-05	0.000166497	5	arginine/serine-rich coiled-coil 2	protein-coding
76863	Dcun1d5	1.69659	0.762638	1.6359e-05	0.000214996	9	DCN1, defective in cullin neddylation 1, domain containing 5 (S. cerevisiae)	protein-coding
26992	Brd7	1.6964	0.762473	3.22548e-06	7.33397e-05	8	bromodomain containing 7	protein-coding
435376	Atp6ap1l	1.69565	0.761842	2.84203e-06	6.78539e-05	13	ATPase, H+ transporting, lysosomal accessory protein 1-like	protein-coding
72567	Bclaf1	1.69427	0.760666	1.20105e-06	4.03998e-05	10	BCL2-associated transcription factor 1	protein-coding
22720	Zfp62	1.6929	0.759493	0.000130517	0.000932738	11	zinc finger protein 62	protein-coding
52575	Trmt10c	1.69223	0.758924	1.31808e-05	0.000184175	16	tRNA methyltransferase 10 homolog C (S. cerevisiae)	protein-coding
66880	Rsrc1	1.69115	0.758005	0.000154771	0.001059	3	arginine/serine-rich coiled-coil 1	protein-coding
68776	Taf11	1.69009	0.757097	8.64357e-07	3.32355e-05	17	TAF11 RNA polymerase II, TATA box binding protein (TBP)-associated factor	protein-coding
320790	Chd7	1.69001	0.757031	2.07412e-06	5.53056e-05	4	chromodomain helicase DNA binding protein 7	protein-coding
66165	Bccip	1.6874	0.7548	5.94095e-06	0.000108374	7	BRCA2 and CDKN1A interacting protein	protein-coding
100217464	Snora41	1.68737	0.754773	0.000390235	0.00214634	1	small nucleolar RNA, H/ACA box 41	snoRNA
56207	Uchl5	1.68394	0.751844	7.55006e-06	0.000127791	1	ubiquitin carboxyl-terminal esterase L5	protein-coding
20620	Plk2	1.68331	0.751298	1.59859e-05	0.000212062	13	polo-like kinase 2	protein-coding
68198	Ndufb2	1.68284	0.750895	6.96922e-05	0.000589799	6	NADH dehydrogenase (ubiquinone) 1 beta subcomplex, 2	protein-coding
52064	Coq5	1.68278	0.75085	6.12314e-05	0.00053994	5	coenzyme Q5 homolog, methyltransferase (yeast)	protein-coding
56428	Mtch2	1.68261	0.750697	1.03934e-06	3.6828e-05	2	mitochondrial carrier homolog 2 (C. elegans)	protein-coding
12825	Col3a1	1.68152	0.749763	4.48138e-10	1.152e-06	1	collagen, type III, alpha 1	protein-coding
239122	Setdb2	1.68074	0.749093	2.61655e-06	6.43728e-05	14	SET domain, bifurcated 2	protein-coding
270166	Clpx	1.68056	0.748946	8.76394e-06	0.000141027	9	caseinolytic peptidase X (E.coli)	protein-coding
75051	Ccdc173	1.67979	0.748279	3.52664e-06	7.74074e-05	2	coiled-coil domain containing 173	protein-coding
237504	Rassf9	1.67933	0.747886	0.000441221	0.00236109	10	Ras association (RalGDS/AF-6) domain family (N-terminal) member 9	protein-coding
18028	Nfib	1.67895	0.747556	8.29014e-06	0.000135724	4	nuclear factor I/B	protein-coding
71409	Fmnl2	1.67807	0.746805	1.25111e-07	1.20753e-05	2	formin-like 2	protein-coding
20842	Stag1	1.67741	0.746234	5.39729e-08	8.54907e-06	9	stromal antigen 1	protein-coding
66455	Cnpy4	1.67705	0.745928	3.97307e-06	8.32461e-05	5	canopy 4 homolog (zebrafish)	protein-coding
66154	Tmem14c	1.67635	0.745326	8.04559e-05	0.000654032	13	transmembrane protein 14C	protein-coding
330177	Taok3	1.6759	0.744936	8.09124e-07	3.19213e-05	5	TAO kinase 3	protein-coding
110960	Tars	1.67506	0.744212	0.000194822	0.00126533	15	threonyl-tRNA synthetase	protein-coding
66381	Rnf113a2	1.67503	0.744186	1.39182e-05	0.000191616	12	ring finger protein 113A2	protein-coding
330502	Zfp82	1.67441	0.74365	9.04255e-05	0.000711798	7	zinc finger protein 82	protein-coding
69562	Cdk13	1.67435	0.743599	3.20319e-07	2.03556e-05	13	cyclin-dependent kinase 13	protein-coding
12321	Calu	1.67315	0.74257	4.9618e-05	0.000464349	6	calumenin	protein-coding
105837	Mtbp	1.67291	0.742364	7.485e-07	3.10898e-05	15	Mdm2, transformed 3T3 cell double minute p53 binding protein	protein-coding
70258	1500035N22Rik	1.67195	0.741531	2.23641e-06	5.81714e-05	5	RIKEN cDNA 1500035N22 gene	unknown
20021	Polr2c	1.67194	0.74152	4.84292e-05	0.000455431	8	polymerase (RNA) II (DNA directed) polypeptide C	protein-coding
69716	Trip13	1.67173	0.741344	4.07818e-05	0.000404105	13	thyroid hormone receptor interactor 13	protein-coding
378702	Serf2	1.66901	0.738991	1.47701e-06	4.53684e-05	2	small EDRK-rich factor 2	protein-coding
326622	Upf2	1.66872	0.738743	3.55526e-06	7.77326e-05	2	UPF2 regulator of nonsense transcripts homolog (yeast)	protein-coding
69957	Cdc16	1.66871	0.738729	2.61191e-06	6.43728e-05	8	CDC16 cell division cycle 16	protein-coding
67452	Pnpla8	1.66855	0.738597	9.90146e-06	0.00015251	12	patatin-like phospholipase domain containing 8	protein-coding
71919	Rpap3	1.66845	0.738506	6.78898e-05	0.000579164	15	RNA polymerase II associated protein 3	protein-coding
20018	Polr1d	1.66838	0.738444	1.02108e-05	0.000154582	5	polymerase (RNA) I polypeptide D	protein-coding
66801	Prkrip1	1.66458	0.735162	9.59766e-05	0.000741574	5	Prkr interacting protein 1 (IL11 inducible)	protein-coding
14228	Fkbp4	1.66441	0.73501	2.29016e-05	0.000269151	6	FK506 binding protein 4	protein-coding
228913	Zfp217	1.66412	0.734758	3.55681e-07	2.17753e-05	2	zinc finger protein 217	protein-coding
215751	Ginm1	1.66385	0.734525	0.000112849	0.000833411	10	glycoprotein integral membrane 1	protein-coding
72580	Zufsp	1.66343	0.734161	9.07649e-06	0.000144414	10	zinc finger with UFM1-specific peptidase domain	protein-coding
80744	Cwc22	1.66331	0.734059	1.59643e-05	0.000211959	2	CWC22 spliceosome-associated protein homolog (S. cerevisiae)	protein-coding
12747	Clk1	1.66233	0.733209	3.87666e-05	0.000389198	1	CDC-like kinase 1	protein-coding
99730	Taf13	1.66133	0.732343	0.000232202	0.00143604	3	TAF13 RNA polymerase II, TATA box binding protein (TBP)-associated factor	protein-coding
19179	Psmc1	1.66102	0.732068	5.67549e-06	0.000105002	12	protease (prosome, macropain) 26S subunit, ATPase 1	protein-coding
245638	Tbc1d8b	1.66063	0.731731	8.82384e-07	3.35011e-05	X	TBC1 domain family, member 8B	protein-coding
66143	Eef1e1	1.65953	0.730771	1.99223e-06	5.40823e-05	13	eukaryotic translation elongation factor 1 epsilon 1	protein-coding
100662	D930016D06Rik	1.6592	0.730484	1.564e-06	4.72468e-05	5	RIKEN cDNA D930016D06 gene	miscRNA
27784	Commd8	1.65659	0.728221	6.19365e-06	0.000111313	5	COMM domain containing 8	protein-coding
70425	Csnk1g3	1.65656	0.728191	1.99767e-06	5.40823e-05	18	casein kinase 1, gamma 3	protein-coding
69672	Txndc15	1.65577	0.727505	7.44744e-06	0.000126965	13	thioredoxin domain containing 15	protein-coding
237877	Atad5	1.65565	0.727394	4.29152e-05	0.000420922	11	ATPase family, AAA domain containing 5	protein-coding
67222	Srfbp1	1.65532	0.727107	2.45439e-07	1.70774e-05	18	serum response factor binding protein 1	protein-coding
66691	Gapvd1	1.65488	0.726724	3.60133e-07	2.17753e-05	2	GTPase activating protein and VPS9 domains 1	protein-coding
21454	Tcp1	1.65468	0.726548	1.17343e-06	4.00418e-05	17	t-complex protein 1	protein-coding
12583	Cdo1	1.6542	0.72613	7.92149e-06	0.000132333	18	cysteine dioxygenase 1, cytosolic	protein-coding
12345	Capzb	1.65304	0.725119	2.69761e-07	1.81193e-05	4	capping protein (actin filament) muscle Z-line, beta	protein-coding
19134	Prpf4b	1.65246	0.724618	1.28987e-06	4.16073e-05	13	PRP4 pre-mRNA processing factor 4 homolog B (yeast)	protein-coding
109331	Rnf20	1.65198	0.724199	4.05108e-06	8.4365e-05	4	ring finger protein 20	protein-coding
67812	Ubxn4	1.65121	0.723522	3.78902e-06	8.07646e-05	1	UBX domain protein 4	protein-coding
17113	M6pr	1.65064	0.723024	0.000871971	0.00404626	6	mannose-6-phosphate receptor, cation dependent	protein-coding
67097	Rps10	1.65051	0.722915	3.70754e-05	0.000376519	17	ribosomal protein S10	protein-coding
76123	Gpsm2	1.6499	0.722374	2.19533e-05	0.000261242	3	G-protein signalling modulator 2 (AGS3-like, C. elegans)	protein-coding
239618	Pdzrn4	1.64942	0.72196	1.24171e-05	0.00017678	15	PDZ domain containing RING finger 4	protein-coding
108912	Cdca2	1.64887	0.721476	3.45748e-06	7.64428e-05	14	cell division cycle associated 2	protein-coding
67041	Oxct1	1.64808	0.720786	9.58044e-06	0.000149518	15	3-oxoacid CoA transferase 1	protein-coding
19782	Rmrp	1.64789	0.720621	9.73045e-07	3.5362e-05	4	RNA component of mitochondrial RNAase P	miscRNA
59048	C1galt1c1	1.64744	0.720227	3.42922e-05	0.000355918	X	C1GALT1-specific chaperone 1	protein-coding
19361	Rad51	1.64682	0.71968	0.000139963	0.000983029	2	RAD51 homolog (S. cerevisiae)	protein-coding
17434	Mocs2	1.64671	0.719589	8.97438e-05	0.000708372	13	molybdenum cofactor synthesis 2	protein-coding
19765	Ralbp1	1.64637	0.719292	7.01931e-07	3.04051e-05	17	ralA binding protein 1	protein-coding
64707	Suv39h2	1.64541	0.718444	0.000116376	0.000853221	2	suppressor of variegation 3-9 homolog 2 (Drosophila)	protein-coding
72421	Ttc30b	1.64302	0.71635	0.000962328	0.0043551	2	tetratricopeptide repeat domain 30B	protein-coding
83493	Sacm1l	1.64272	0.716088	3.00038e-06	7.02903e-05	9	SAC1 (suppressor of actin mutations 1, homolog)-like (S. cerevisiae)	protein-coding
319535	Zfp182	1.64217	0.715599	4.74611e-05	0.000449373	X	zinc finger protein 182	protein-coding
100972	Rab28	1.64211	0.715548	1.15163e-06	3.94246e-05	5	RAB28, member RAS oncogene family	protein-coding
100038486	Gm10742	1.64164	0.715136	6.01153e-05	0.0005332	3	predicted gene 10742	unknown
75416	Nop14	1.63999	0.71369	2.86725e-06	6.83024e-05	5	NOP14 nucleolar protein homolog (yeast)	protein-coding
74159	Acbd5	1.63947	0.713228	9.70326e-06	0.00015066	2	acyl-Coenzyme A binding domain containing 5	protein-coding
268288	Samd3	1.63849	0.712371	6.47643e-05	0.000560384	10	sterile alpha motif domain containing 3	protein-coding
80891	Fcrls	1.63801	0.711946	0.000339479	0.00191634	3	Fc receptor-like S, scavenger receptor	protein-coding
211660	Cspp1	1.63779	0.711753	2.95092e-05	0.000319721	1	centrosome and spindle pole associated protein 1	protein-coding
105377	Ankrd32	1.63755	0.711535	0.000351884	0.00197377	13	ankyrin repeat domain 32	protein-coding
11722	Amy1	1.6372	0.71123	0.000141866	0.000992593	3	amylase 1, salivary	protein-coding
217379	Ubxn2a	1.63662	0.710722	4.20772e-06	8.66234e-05	12	UBX domain protein 2A	protein-coding
26357	Abcg2	1.63631	0.710447	2.02221e-06	5.43308e-05	6	ATP-binding cassette, sub-family G (WHITE), member 2	protein-coding
13361	Dhfr	1.63583	0.710021	9.32146e-05	0.000726848	13	dihydrofolate reductase	protein-coding
22121	Rpl13a	1.63535	0.709596	2.06867e-06	5.52751e-05	7	ribosomal protein L13A	protein-coding
22643	Zfp101	1.63499	0.709281	2.62987e-06	6.45307e-05	17	zinc finger protein 101	protein-coding
387153	Mir135a-1	1.6343	0.708672	0.000978635	0.00441542	9	microRNA 135a-1	miscRNA
13396	Dlx6	1.63402	0.708426	5.44757e-06	0.00010255	6	distal-less homeobox 6	protein-coding
75605	Kdm5b	1.63389	0.708315	1.19843e-07	1.19984e-05	1	lysine (K)-specific demethylase 5B	protein-coding
101214	Tra2a	1.63384	0.708264	5.9441e-05	0.00052766	6	transformer 2 alpha homolog (Drosophila)	protein-coding
77006	Ddrgk1	1.63221	0.706828	2.42744e-06	6.16297e-05	2	DDRGK domain containing 1	protein-coding
65019	Rpl23	1.63212	0.70675	1.0087e-07	1.09331e-05	11	ribosomal protein L23	protein-coding
57810	Cdon	1.63105	0.705804	0.000153529	0.00105356	9	cell adhesion molecule-related/down-regulated by oncogenes	protein-coding
66454	Nmnat1	1.63103	0.705783	0.00021691	0.00137103	4	nicotinamide nucleotide adenylyltransferase 1	protein-coding
237859	Ccdc55	1.63094	0.7057	5.77066e-07	2.75861e-05	11	coiled-coil domain containing 55	protein-coding
75317	4930547N16Rik	1.6307	0.705494	9.99134e-05	0.000761868	10	RIKEN cDNA 4930547N16 gene	protein-coding
240261	Ccdc112	1.63001	0.704883	2.69923e-06	6.59276e-05	18	coiled-coil domain containing 112	protein-coding
68045	2700060E02Rik	1.62971	0.704617	3.59592e-07	2.17753e-05	14	RIKEN cDNA 2700060E02 gene	protein-coding
66694	Uqcrfs1	1.62948	0.704415	6.02356e-07	2.80989e-05	13	ubiquinol-cytochrome c reductase, Rieske iron-sulfur polypeptide 1	protein-coding
207175	Cetn4	1.62946	0.704396	4.01565e-05	0.000399588	3	centrin 4	protein-coding
70297	Gcc2	1.62941	0.70435	5.73293e-06	0.000105718	10	GRIP and coiled-coil domain containing 2	protein-coding
100038519	Gm9900	1.62908	0.704053	0.000186298	0.00122293	11	predicted gene 9900	protein-coding
94186	Strn3	1.62893	0.703924	0.000106265	0.000798681	12	striatin, calmodulin binding protein 3	protein-coding
76890	Memo1	1.62816	0.703244	7.36528e-06	0.000126057	17	mediator of cell motility 1	protein-coding
75725	Phf14	1.62787	0.702989	2.02041e-05	0.000248243	6	PHD finger protein 14	protein-coding
52276	Cdca8	1.62762	0.702768	0.000200648	0.00129367	4	cell division cycle associated 8	protein-coding
72238	Tbc1d5	1.62722	0.702406	5.6099e-06	0.000104447	17	TBC1 domain family, member 5	protein-coding
67920	Mak16	1.62716	0.70236	0.000157246	0.00107082	8	MAK16 homolog (S. cerevisiae)	protein-coding
20255	Scg3	1.62688	0.70211	2.41105e-06	6.1434e-05	9	secretogranin III	protein-coding
14775	Gpx1	1.62633	0.701623	8.9814e-05	0.000708526	9	glutathione peroxidase 1	protein-coding
73830	Eif3k	1.62626	0.701556	7.46357e-08	1.00901e-05	7	eukaryotic translation initiation factor 3, subunit K	protein-coding
23980	Pebp1	1.62558	0.700956	1.36772e-05	0.000189209	5	phosphatidylethanolamine binding protein 1	protein-coding
68117	Apool	1.62486	0.700314	0.000179623	0.00118917	X	apolipoprotein O-like	protein-coding
219103	Cenpj	1.62469	0.700167	2.63205e-05	0.000296998	14	centromere protein J	protein-coding
100037258	Dnajc3	1.62425	0.699777	3.90931e-06	8.25624e-05	14	DnaJ (Hsp40) homolog, subfamily C, member 3	protein-coding
386649	Nsfl1c	1.62395	0.699509	3.96059e-05	0.000395601	2	NSFL1 (p97) cofactor (p47)	protein-coding
76983	Scfd1	1.62336	0.698984	3.68805e-05	0.000374899	12	Sec1 family domain containing 1	protein-coding
17527	Mpv17	1.62317	0.69881	1.94702e-06	5.34628e-05	5	MpV17 mitochondrial inner membrane protein	protein-coding
108689	Obfc1	1.62262	0.698327	7.22429e-07	3.08522e-05	19	oligonucleotide/oligosaccharide-binding fold containing 1	protein-coding
104806	Fancm	1.62248	0.698204	3.77874e-05	0.000382469	12	Fanconi anemia, complementation group M	protein-coding
73490	Mipol1	1.62205	0.697818	0.000207165	0.00132482	12	mirror-image polydactyly gene 1 homolog (human)	protein-coding
22757	Zkscan5	1.62148	0.697313	3.8515e-06	8.17481e-05	5	zinc finger with KRAB and SCAN domains 5	protein-coding
13605	Ect2	1.62115	0.697019	0.00045853	0.00243856	3	ect2 oncogene	protein-coding
239691	AU021092	1.62114	0.697005	1.19195e-05	0.000171987	16	expressed sequence AU021092	protein-coding
242960	Fbxl5	1.6211	0.696976	3.02169e-05	0.000324971	5	F-box and leucine-rich repeat protein 5	protein-coding
69207	Srsf11	1.61979	0.69581	2.24666e-07	1.64432e-05	3	serine/arginine-rich splicing factor 11	protein-coding
107435	Hat1	1.61929	0.695363	0.000472518	0.00249049	2	histone aminotransferase 1	protein-coding
66690	Tmem186	1.61821	0.6944	2.72978e-05	0.000304945	16	transmembrane protein 186	protein-coding
67179	Ccdc25	1.61768	0.69393	1.70769e-05	0.000220472	14	coiled-coil domain containing 25	protein-coding
227095	Hibch	1.61756	0.693815	8.70491e-05	0.000692251	1	3-hydroxyisobutyryl-Coenzyme A hydrolase	protein-coding
235050	Zfp810	1.61743	0.693699	0.000155158	0.00106062	9	zinc finger protein 810	protein-coding
68016	Murc	1.61737	0.693649	9.77289e-05	0.000751012	4	muscle-related coiled-coil protein	protein-coding
72320	2510003E04Rik	1.61621	0.692615	5.81259e-07	2.7662e-05	10	RIKEN cDNA 2510003E04 gene	protein-coding
56354	Dnajc7	1.61577	0.692222	9.09374e-07	3.39814e-05	11	DnaJ (Hsp40) homolog, subfamily C, member 7	protein-coding
112422	2610305D13Rik	1.61554	0.692017	0.000180936	0.00119638	4	RIKEN cDNA 2610305D13 gene	protein-coding
23924	Katna1	1.61541	0.691898	8.46681e-07	3.28477e-05	10	katanin p60 (ATPase-containing) subunit A1	protein-coding
67064	Chmp1b	1.61463	0.691199	0.000128143	0.000920222	18	charged multivesicular body protein 1B	protein-coding
72357	2210016L21Rik	1.61405	0.690683	1.17921e-05	0.000170822	5	RIKEN cDNA 2210016L21 gene	protein-coding
16173	Il18	1.61289	0.689644	1.40382e-05	0.000192855	9	interleukin 18	protein-coding
21856	Timm44	1.61273	0.689505	3.31401e-07	2.07758e-05	8	translocase of inner mitochondrial membrane 44	protein-coding
94213	Ddx50	1.61115	0.688089	8.31934e-05	0.00067176	10	DEAD (Asp-Glu-Ala-Asp) box polypeptide 50	protein-coding
16008	Igfbp2	1.61089	0.687861	3.61005e-07	2.17753e-05	1	insulin-like growth factor binding protein 2	protein-coding
12537	Cdk11b	1.61029	0.687319	7.35756e-07	3.10505e-05	4	cyclin-dependent kinase 11B	protein-coding
67832	Brix1	1.61027	0.6873	0.00051074	0.00264015	15	BRX1, biogenesis of ribosomes, homolog (S. cerevisiae)	protein-coding
239839	Ccdc14	1.6102	0.687238	8.39159e-05	0.000675796	16	coiled-coil domain containing 14	protein-coding
17686	Msh3	1.61002	0.687078	4.5966e-06	9.22144e-05	13	mutS homolog 3 (E. coli)	protein-coding
382236	Brwd3	1.60895	0.686118	1.14768e-06	3.93529e-05	X	bromodomain and WD repeat domain containing 3	protein-coding
26465	Zfp146	1.60879	0.685979	1.36047e-06	4.29701e-05	7	zinc finger protein 146	protein-coding
50996	Pdcd7	1.60861	0.685813	1.24028e-05	0.00017678	9	programmed cell death 7	protein-coding
17427	Mns1	1.60849	0.685706	1.36837e-05	0.000189209	9	meiosis-specific nuclear structural protein 1	protein-coding
66356	2310008H09Rik	1.60836	0.685592	3.71383e-08	7.8826e-06	7	RIKEN cDNA 2310008H09 gene	protein-coding
14793	Cdca3	1.60819	0.685442	0.000303461	0.00175599	6	cell division cycle associated 3	protein-coding
110033	Kif22	1.6079	0.685182	0.000239476	0.00147074	7	kinesin family member 22	protein-coding
208177	Phldb2	1.60752	0.684836	6.95689e-07	3.03497e-05	16	pleckstrin homology-like domain, family B, member 2	protein-coding
72183	Snx6	1.60728	0.684622	1.14842e-05	0.000167988	12	sorting nexin 6	protein-coding
13865	Nr2f1	1.60719	0.684538	7.37038e-06	0.000126057	13	nuclear receptor subfamily 2, group F, member 1	protein-coding
67015	Ccdc91	1.60684	0.684225	8.02293e-07	3.19213e-05	6	coiled-coil domain containing 91	protein-coding
100042807	Gm9781	1.60644	0.683868	0.000275728	0.00163793	18	predicted gene 9781	protein-coding
26932	Ppp2r5e	1.60643	0.683857	5.62419e-06	0.000104527	12	protein phosphatase 2, regulatory subunit B (B56), epsilon isoform	protein-coding
101471	Phrf1	1.60622	0.683668	4.15229e-07	2.31352e-05	7	PHD and ring finger domains 1	protein-coding
79044	Mrps34	1.60581	0.683304	4.72118e-06	9.3739e-05	17	mitochondrial ribosomal protein S34	protein-coding
68098	Rchy1	1.60578	0.683276	0.00024183	0.00148305	5	ring finger and CHY zinc finger domain containing 1	protein-coding
12314	Calm2	1.60568	0.683181	1.89311e-05	0.00023636	17	calmodulin 2	protein-coding
382019	Zfp882	1.60473	0.682329	0.000110055	0.000820482	8	zinc finger protein 882	protein-coding
13197	Gadd45a	1.60429	0.681937	2.40121e-06	6.13272e-05	6	growth arrest and DNA-damage-inducible 45 alpha	protein-coding
100986	Akap9	1.60349	0.681219	2.47033e-07	1.70791e-05	5	A kinase (PRKA) anchor protein (yotiao) 9	protein-coding
214899	Kdm5a	1.60298	0.680756	4.32852e-05	0.000422514	6	lysine (K)-specific demethylase 5A	protein-coding
28106	D17Wsu104e	1.60271	0.680515	9.19065e-05	0.000720352	17	DNA segment, Chr 17, Wayne State University 104, expressed	protein-coding
665563	Mthfd2l	1.6026	0.680417	5.30858e-06	0.000100423	5	methylenetetrahydrofolate dehydrogenase (NADP+ dependent) 2-like	protein-coding
77591	Ddx10	1.60187	0.679753	0.000187045	0.00122645	9	DEAD (Asp-Glu-Ala-Asp) box polypeptide 10	protein-coding
16542	Kdr	1.60136	0.679295	1.34429e-07	1.21534e-05	5	kinase insert domain protein receptor	protein-coding
12566	Cdk2	1.60038	0.67841	8.13166e-05	0.000659261	10	cyclin-dependent kinase 2	protein-coding
108160	Fam50a	1.59921	0.677363	1.41767e-05	0.000194029	X	family with sequence similarity 50, member A	protein-coding
216724	Rufy1	1.59886	0.67704	8.02588e-05	0.000652929	11	RUN and FYVE domain containing 1	protein-coding
245596	Hdx	1.59856	0.676776	3.93628e-06	8.29668e-05	X	highly divergent homeobox	protein-coding
20585	Hltf	1.59788	0.676161	7.34835e-05	0.000614747	3	helicase-like transcription factor	protein-coding
67958	U2surp	1.59764	0.675941	4.22415e-06	8.67934e-05	9	U2 snRNP-associated SURP domain containing	protein-coding
229055	Zbtb10	1.5964	0.674818	3.33865e-06	7.45924e-05	3	zinc finger and BTB domain containing 10	protein-coding
243272	Sbno1	1.5963	0.674732	4.76845e-08	8.32712e-06	5	sno, strawberry notch homolog 1 (Drosophila)	protein-coding
227120	Plcl1	1.59512	0.673663	0.000306251	0.00176875	1	phospholipase C-like 1	protein-coding
320845	A230056P14Rik	1.59499	0.673545	0.00025923	0.00156578	7	RIKEN cDNA A230056P14 gene	miscRNA
78394	Ddx52	1.59435	0.672971	7.8788e-05	0.000644287	11	DEAD (Asp-Glu-Ala-Asp) box polypeptide 52	protein-coding
11924	Neurog2	1.5943	0.67292	0.000110402	0.000821915	3	neurogenin 2	protein-coding
72572	Spats2	1.59377	0.672446	7.89237e-05	0.000644538	15	spermatogenesis associated, serine-rich 2	protein-coding
27041	G3bp1	1.59355	0.672246	1.32809e-07	1.21534e-05	11	Ras-GTPase-activating protein SH3-domain binding protein 1	protein-coding
19348	Kif20a	1.59317	0.6719	0.000130102	0.000931341	18	kinesin family member 20A	protein-coding
12469	Cct8	1.59291	0.671663	2.50908e-05	0.000287604	16	chaperonin containing Tcp1, subunit 8 (theta)	protein-coding
226043	Cbwd1	1.59214	0.670967	6.29065e-05	0.000549009	19	COBW domain containing 1	protein-coding
76217	Jakmip2	1.59196	0.670802	5.83659e-06	0.000106887	18	janus kinase and microtubule interacting protein 2	protein-coding
68472	Tmem126b	1.58836	0.667542	0.000104333	0.000787226	7	transmembrane protein 126B	protein-coding
80515	A030009H04Rik	1.58812	0.667319	1.07441e-05	0.000160594	11	RIKEN cDNA A030009H04 gene	miscRNA
67153	Rnaseh2b	1.58765	0.666897	0.00055569	0.00282098	14	ribonuclease H2, subunit B	protein-coding
100503724	Gm15118	1.58765	0.666893	0.000193153	0.0012568	7	predicted gene 15118	protein-coding
208628	Kntc1	1.58733	0.666602	4.63851e-05	0.000442483	5	kinetochore associated 1	protein-coding
104346	Gas8	1.58663	0.665962	1.03161e-06	3.67383e-05	8	growth arrest specific 8	protein-coding
77809	Lrrc42	1.58589	0.66529	2.26311e-05	0.00026671	4	leucine rich repeat containing 42	protein-coding
78751	Zc3h6	1.58509	0.664565	5.5329e-06	0.00010365	2	zinc finger CCCH type containing 6	protein-coding
231769	Sfswap	1.58464	0.664156	1.01655e-08	4.49505e-06	5	splicing factor, suppressor of white-apricot homolog (Drosophila)	protein-coding
71640	Zfp949	1.58425	0.663804	6.5085e-05	0.000561329	9	zinc finger protein 949	protein-coding
22612	Yes1	1.58418	0.66374	8.12861e-05	0.000659261	5	Yamaguchi sarcoma viral (v-yes) oncogene homolog 1	protein-coding
13813	Eomes	1.58371	0.663306	0.000457268	0.00243368	9	eomesodermin homolog (Xenopus laevis)	protein-coding
244059	Chd2	1.5833	0.662938	1.50089e-05	0.00020252	7	chromodomain helicase DNA binding protein 2	protein-coding
70466	Ckap2l	1.58206	0.661809	0.000177101	0.00117652	2	cytoskeleton associated protein 2-like	protein-coding
67955	Sugt1	1.58199	0.661739	7.7076e-05	0.00063581	14	SGT1, suppressor of G2 allele of SKP1 (S. cerevisiae)	protein-coding
14595	B4galt1	1.58133	0.661142	1.72684e-06	4.95969e-05	4	UDP-Gal:betaGlcNAc beta 1,4- galactosyltransferase, polypeptide 1	protein-coding
217615	Ctage5	1.58053	0.66041	0.000141269	0.000989579	12	CTAGE family, member 5	protein-coding
76799	Tmem234	1.5802	0.660106	1.55881e-05	0.000208179	4	transmembrane protein 234	protein-coding
320127	Dgki	1.58017	0.660077	8.32507e-09	3.92666e-06	6	diacylglycerol kinase, iota	protein-coding
58230	Rnf8	1.58004	0.659958	3.12664e-06	7.22122e-05	17	ring finger protein 8	protein-coding
30932	Zfp330	1.58	0.659927	7.06131e-05	0.000596404	8	zinc finger protein 330	protein-coding
229603	Otud7b	1.5796	0.659556	4.69594e-06	9.34127e-05	3	OTU domain containing 7B	protein-coding
140488	Igf2bp3	1.57954	0.6595	0.0001622	0.0010978	6	insulin-like growth factor 2 mRNA binding protein 3	protein-coding
67726	Fam114a2	1.5783	0.65837	2.77725e-07	1.83636e-05	11	family with sequence similarity 114, member A2	protein-coding
14976	H2-Ke2	1.5782	0.658284	2.43094e-06	6.16447e-05	17	H2-K region expressed gene 2	protein-coding
116838	Rims2	1.57803	0.658122	4.57231e-06	9.20755e-05	15	regulating synaptic membrane exocytosis 2	protein-coding
207806	Gm608	1.5774	0.657549	3.63974e-06	7.84299e-05	16	predicted gene 608	protein-coding
100042165	BC005561	1.57704	0.657223	2.98455e-05	0.00032189	5	cDNA sequence BC005561	protein-coding
320191	Hook3	1.57695	0.657141	1.13364e-05	0.000166631	8	hook homolog 3 (Drosophila)	protein-coding
56258	Hnrnph2	1.57655	0.656773	0.000684851	0.00334699	X	heterogeneous nuclear ribonucleoprotein H2	protein-coding
226098	Hectd2	1.57654	0.656766	8.72416e-06	0.000140612	19	HECT domain containing 2	protein-coding
435784	Rps15a-ps8	1.57624	0.656487	0.000298156	0.00173285	4	ribosomal protein S15A, pseudogene 8	pseudo
170938	Zfp617	1.57623	0.656481	0.00016263	0.00109965	8	zinc finger protein 617	protein-coding
109333	Pkn2	1.57563	0.655931	1.25743e-06	4.12405e-05	3	protein kinase N2	protein-coding
242362	Manea	1.5748	0.655164	2.01918e-06	5.43183e-05	4	mannosidase, endo-alpha	protein-coding
20230	Satb1	1.57257	0.653128	2.73369e-07	1.82878e-05	17	special AT-rich sequence binding protein 1	protein-coding
74895	4930455F23Rik	1.57138	0.652031	2.35479e-07	1.6772e-05	1	RIKEN cDNA 4930455F23 gene	protein-coding
52323	Klhl7	1.57137	0.652019	2.56154e-06	6.37381e-05	5	kelch-like 7 (Drosophila)	protein-coding
245474	Dkc1	1.57131	0.651971	1.28626e-05	0.000181299	X	dyskeratosis congenita 1, dyskerin	protein-coding
232906	Grlf1	1.57079	0.651492	2.59208e-06	6.4197e-05	7	glucocorticoid receptor DNA binding factor 1	protein-coding
233977	Ppfia1	1.57059	0.651309	5.22015e-05	0.000482568	7	protein tyrosine phosphatase, receptor type, f polypeptide (PTPRF), interacting protein (liprin), alpha 1	protein-coding
72195	Supt7l	1.57048	0.651202	0.000111566	0.000827675	5	suppressor of Ty 7 (S. cerevisiae)-like	protein-coding
72662	Dis3	1.57039	0.651121	1.82827e-05	0.000230434	14	DIS3 mitotic control homolog (S. cerevisiae)	protein-coding
271508	4933408B17Rik	1.57032	0.651061	0.000351543	0.00197285	18	RIKEN cDNA 4933408B17 gene	protein-coding
212880	Ddx46	1.56936	0.650173	8.14804e-07	3.20263e-05	13	DEAD (Asp-Glu-Ala-Asp) box polypeptide 46	protein-coding
16341	Eif3e	1.56868	0.649548	2.88927e-06	6.85192e-05	15	eukaryotic translation initiation factor 3, subunit E	protein-coding
546244	Igkv4-61	1.56862	0.649495	0.000216657	0.00137025	6	immunoglobulin kappa chain variable 4-61	other
66975	2410002O22Rik	1.56805	0.648975	1.24551e-05	0.000177066	13	RIKEN cDNA 2410002O22 gene	protein-coding
231887	Pdap1	1.56793	0.648858	5.06666e-07	2.56048e-05	5	PDGFA associated protein 1	protein-coding
67973	Mphosph10	1.56767	0.648623	0.000387607	0.00213576	7	M-phase phosphoprotein 10 (U3 small nucleolar ribonucleoprotein)	protein-coding
74205	Acsl3	1.56713	0.648123	1.53851e-06	4.66896e-05	1	acyl-CoA synthetase long-chain family member 3	protein-coding
72400	Pinx1	1.56711	0.648105	2.32115e-06	5.9862e-05	14	PIN2/TERF1 interacting, telomerase inhibitor 1	protein-coding
105014	Rdh14	1.56462	0.645813	0.000339878	0.00191808	12	retinol dehydrogenase 14 (all-trans and 9-cis)	protein-coding
67089	Psmc6	1.56431	0.645526	4.60155e-05	0.000440144	14	proteasome (prosome, macropain) 26S subunit, ATPase, 6	protein-coding
71521	Pds5a	1.56394	0.645183	1.22216e-05	0.000175155	5	PDS5, regulator of cohesion maintenance, homolog A (S. cerevisiae)	protein-coding
239510	Phf20l1	1.56361	0.644877	9.2958e-05	0.000725647	15	PHD finger protein 20-like 1	protein-coding
114741	Supt16h	1.56318	0.644488	3.65856e-06	7.86757e-05	14	suppressor of Ty 16 homolog (S. cerevisiae)	protein-coding
14211	Smc2	1.56234	0.643712	8.32065e-05	0.00067176	4	structural maintenance of chromosomes 2	protein-coding
224092	Lsg1	1.56211	0.643497	4.19149e-06	8.6457e-05	16	large subunit GTPase 1 homolog (S. cerevisiae)	protein-coding
66047	Mrpl54	1.56206	0.643451	3.96305e-06	8.32005e-05	10	mitochondrial ribosomal protein L54	protein-coding
99334	Zscan29	1.56142	0.64286	5.30797e-05	0.000487502	2	zinc finger SCAN domains 29	protein-coding
68018	Col4a3bp	1.56101	0.642475	1.88124e-06	5.24007e-05	13	collagen, type IV, alpha 3 (Goodpasture antigen) binding protein	protein-coding
14187	Akr1b8	1.56086	0.642339	3.32923e-06	7.45924e-05	6	aldo-keto reductase family 1, member B8	protein-coding
225363	Etf1	1.56082	0.642307	0.000666475	0.00327337	18	eukaryotic translation termination factor 1	protein-coding
20874	Slk	1.56079	0.642279	1.91755e-06	5.30477e-05	19	STE20-like kinase	protein-coding
330921	Pate2	1.56049	0.642003	8.84087e-05	0.000700719	9	prostate and testis expressed 2	protein-coding
72308	Brf1	1.56048	0.641987	9.76947e-06	0.000151245	12	BRF1 homolog, subunit of RNA polymerase III transcription initiation factor IIIB (S. cerevisiae)	protein-coding
71819	Kif23	1.55987	0.641423	0.000345451	0.00194416	9	kinesin family member 23	protein-coding
12168	Bmpr2	1.55887	0.640499	7.59079e-10	1.3206e-06	1	bone morphogenetic protein receptor, type II (serine/threonine kinase)	protein-coding
71978	Ppp2r2a	1.55876	0.640396	1.47449e-06	4.53684e-05	14	protein phosphatase 2 (formerly 2A), regulatory subunit B (PR 52), alpha isoform	protein-coding
382090	4922501C03Rik	1.55778	0.63949	3.68603e-06	7.91862e-05	9	RIKEN cDNA 4922501C03 gene	protein-coding
51797	Ctps	1.55771	0.639426	3.31425e-06	7.45924e-05	4	cytidine 5'-triphosphate synthase	protein-coding
26920	Cep110	1.55685	0.638626	2.54097e-06	6.34496e-05	2	centrosomal protein 110	protein-coding
59001	Pole3	1.55499	0.636904	6.69271e-07	2.99058e-05	4	polymerase (DNA directed), epsilon 3 (p17 subunit)	protein-coding
50754	Fbxw7	1.55477	0.636705	5.40095e-07	2.65359e-05	3	F-box and WD-40 domain protein 7	protein-coding
56430	Clip1	1.55461	0.636556	8.61796e-08	1.06938e-05	5	CAP-GLY domain containing linker protein 1	protein-coding
75398	Mrpl32	1.55437	0.636326	0.000157157	0.00107082	13	mitochondrial ribosomal protein L32	protein-coding
19184	Psmc5	1.55369	0.6357	0.000220101	0.00138378	11	protease (prosome, macropain) 26S subunit, ATPase 5	protein-coding
66997	Psmd12	1.55352	0.63554	3.04603e-05	0.000325539	11	proteasome (prosome, macropain) 26S subunit, non-ATPase, 12	protein-coding
57896	Krcc1	1.55321	0.635256	0.000768551	0.00367233	6	lysine-rich coiled-coil 1	protein-coding
12607	Cebpz	1.55286	0.634927	3.78718e-05	0.000382958	17	CCAAT/enhancer binding protein zeta	protein-coding
72560	Naalad2	1.55273	0.63481	9.89911e-05	0.000757563	9	N-acetylated alpha-linked acidic dipeptidase 2	protein-coding
12362	Casp1	1.55126	0.633439	0.000424823	0.00229262	9	caspase 1	protein-coding
407823	Baz2b	1.55057	0.632794	7.6667e-08	1.02991e-05	2	bromodomain adjacent to zinc finger domain, 2B	protein-coding
56307	Metap2	1.55047	0.632708	1.89466e-07	1.50713e-05	10	methionine aminopeptidase 2	protein-coding
18004	Nek1	1.55044	0.63268	1.3099e-05	0.000183274	8	NIMA (never in mitosis gene a)-related expressed kinase 1	protein-coding
140486	Igf2bp1	1.55003	0.632295	7.44055e-07	3.10505e-05	11	insulin-like growth factor 2 mRNA binding protein 1	protein-coding
68121	Cep70	1.54992	0.632196	4.9212e-05	0.000461159	9	centrosomal protein 70	protein-coding
14390	Gabpa	1.54987	0.632145	0.000124397	0.000897786	16	GA repeat binding protein, alpha	protein-coding
21781	Tfdp1	1.5497	0.631989	0.000194822	0.00126533	8	transcription factor Dp 1	protein-coding
52023	Pibf1	1.54905	0.631386	0.00034903	0.00196035	14	progesterone immunomodulatory binding factor 1	protein-coding
242585	Slc35d1	1.5483	0.630682	3.9012e-06	8.24732e-05	4	solute carrier family 35 (UDP-glucuronic acid/UDP-N-acetylgalactosamine dual transporter), member D1	protein-coding
98053	Gtf2f1	1.54819	0.630579	2.95621e-05	0.000319967	17	general transcription factor IIF, polypeptide 1	protein-coding
215008	Vezt	1.54812	0.63052	3.72682e-07	2.20395e-05	10	vezatin, adherens junctions transmembrane protein	protein-coding
74978	Lrriq1	1.54726	0.629717	0.000172578	0.0011526	10	leucine-rich repeats and IQ motif containing 1	protein-coding
20677	Sox4	1.54639	0.628906	8.44082e-06	0.000137285	13	SRY-box containing gene 4	protein-coding
14700	Gng10	1.546	0.628541	0.000442467	0.00236558	4	guanine nucleotide binding protein (G protein), gamma 10	protein-coding
67588	Rnf41	1.54564	0.628208	7.4231e-08	1.00901e-05	10	ring finger protein 41	protein-coding
17089	Lyar	1.54552	0.628094	1.35528e-07	1.21534e-05	5	Ly1 antibody reactive clone	protein-coding
17246	Mdm2	1.54518	0.627775	5.90104e-06	0.000107952	10	transformed mouse 3T3 cell double minute 2	protein-coding
212153	2610015P09Rik	1.54433	0.626982	5.58706e-06	0.000104205	16	RIKEN cDNA 2610015P09 gene	protein-coding
19241	Tmsb4x	1.54429	0.626941	3.8773e-06	8.20496e-05	X	thymosin, beta 4, X chromosome	protein-coding
19360	Rad50	1.54342	0.626127	8.75806e-05	0.000695099	11	RAD50 homolog (S. cerevisiae)	protein-coding
229709	Ahcyl1	1.54327	0.625991	8.88053e-05	0.000703056	3	S-adenosylhomocysteine hydrolase-like 1	protein-coding
228730	Plk1s1	1.54327	0.625986	0.000287144	0.00168313	2	polo-like kinase 1 substrate 1	protein-coding
211499	Tmem87a	1.54294	0.625677	1.99331e-06	5.40823e-05	2	transmembrane protein 87A	protein-coding
19366	Rad54l	1.54245	0.62522	0.000297031	0.00172773	4	RAD54 like (S. cerevisiae)	protein-coding
233987	Zfp958	1.54201	0.62481	7.89059e-05	0.000644538	8	zinc finger protein 958	protein-coding
211673	Arfgef1	1.54086	0.623735	1.08249e-06	3.77366e-05	1	ADP-ribosylation factor guanine nucleotide-exchange factor 1(brefeldin A-inhibited)	protein-coding
240034	Zfp760	1.54077	0.62365	0.00025921	0.00156578	17	zinc finger protein 760	protein-coding
224132	Dirc2	1.54021	0.623123	3.55686e-06	7.77326e-05	16	disrupted in renal carcinoma 2 (human)	protein-coding
66205	Cd302	1.54004	0.622964	0.000295242	0.00171968	2	CD302 antigen	protein-coding
68170	B230118H07Rik	1.53895	0.621949	8.60875e-05	0.000688214	2	RIKEN cDNA B230118H07 gene	protein-coding
66273	1810020D17Rik	1.5386	0.621615	7.46902e-06	0.00012715	7	RIKEN cDNA 1810020D17 gene	protein-coding
15115	Hars	1.53813	0.621175	3.56762e-06	7.77326e-05	18	histidyl-tRNA synthetase	protein-coding
71865	Fbxo30	1.53786	0.620921	7.24001e-05	0.00060835	10	F-box protein 30	protein-coding
22589	Atrx	1.53744	0.620533	6.03513e-06	0.000109483	X	alpha thalassemia/mental retardation syndrome X-linked homolog (human)	protein-coding
14300	Frg1	1.53719	0.620295	8.75122e-07	3.35011e-05	8	FSHD region gene 1	protein-coding
623954	Gm10493	1.53693	0.620053	0.000147844	0.00102481	17	predicted gene 10493	unknown
68023	Pdf	1.53595	0.61913	1.30135e-05	0.000182438	8	peptide deformylase (mitochondrial)	protein-coding
15193	Hdgfrp2	1.53543	0.618642	5.2493e-09	3.35911e-06	17	hepatoma-derived growth factor, related protein 2	protein-coding
320299	Iqcb1	1.53527	0.618497	3.8485e-05	0.000387213	16	IQ calmodulin-binding motif containing 1	protein-coding
19045	Ppp1ca	1.53519	0.618417	3.12792e-08	7.59579e-06	19	protein phosphatase 1, catalytic subunit, alpha isoform	protein-coding
228876	Zfp334	1.53501	0.618248	2.06793e-05	0.000251368	2	zinc finger protein 334	protein-coding
67247	Mosc2	1.53481	0.618062	2.65435e-05	0.000298573	1	MOCO sulphurase C-terminal domain containing 2	protein-coding
66586	Crls1	1.53456	0.617823	1.00658e-05	0.000153654	2	cardiolipin synthase 1	protein-coding
107508	Eprs	1.53453	0.617796	1.69217e-06	4.89371e-05	1	glutamyl-prolyl-tRNA synthetase	protein-coding
71876	Mlf1ip	1.53452	0.617784	0.000291534	0.00170182	8	myeloid leukemia factor 1 interacting protein	protein-coding
735266	Mir592	1.5342	0.617489	0.00038845	0.00213874	6	microRNA 592	miscRNA
71198	Otud1	1.53338	0.616713	2.05856e-05	0.000250965	2	OTU domain containing 1	protein-coding
56217	Mpp5	1.53324	0.616586	6.4174e-05	0.000557093	12	membrane protein, palmitoylated 5 (MAGUK p55 subfamily member 5)	protein-coding
11922	Neurod6	1.53319	0.616537	0.00010061	0.000765945	6	neurogenic differentiation 6	protein-coding
232339	Ankrd26	1.53257	0.615957	1.73271e-06	4.96983e-05	6	ankyrin repeat domain 26	protein-coding
67869	Paip2	1.53238	0.615775	6.50014e-06	0.000114876	18	polyadenylate-binding protein-interacting protein 2	protein-coding
75686	Nudt16	1.53169	0.615123	0.000492886	0.00257039	9	nudix (nucleoside diphosphate linked moiety X)-type motif 16	protein-coding
24128	Xrn2	1.53149	0.614933	5.10439e-06	9.76922e-05	2	5'-3' exoribonuclease 2	protein-coding
107373	Fam111a	1.53104	0.614511	7.21217e-06	0.00012395	19	family with sequence similarity 111, member A	protein-coding
241322	Zbtb6	1.53077	0.614254	0.000547099	0.00278403	2	zinc finger and BTB domain containing 6	protein-coding
270163	Myo9a	1.53027	0.613782	2.21378e-05	0.000262652	9	myosin IXa	protein-coding
104836	Cbll1	1.53015	0.613669	3.66986e-05	0.000374125	12	Casitas B-lineage lymphoma-like 1	protein-coding
218100	Zfp322a	1.53	0.613536	0.000322262	0.00184169	13	zinc finger protein 322A	protein-coding
74360	Cep57	1.52987	0.613405	3.85135e-05	0.000387213	9	centrosomal protein 57	protein-coding
19736	Rgs4	1.52846	0.612083	5.58131e-05	0.000505174	1	regulator of G-protein signaling 4	protein-coding
11855	Arhgap5	1.52802	0.61166	0.000267918	0.00160683	12	Rho GTPase activating protein 5	protein-coding
20336	Exoc4	1.52761	0.61128	1.81422e-05	0.000229617	6	exocyst complex component 4	protein-coding
24030	Mrps12	1.52698	0.610681	1.05064e-05	0.000158154	7	mitochondrial ribosomal protein S12	protein-coding
19183	Psmc3ip	1.52613	0.609878	2.15862e-05	0.000257977	11	proteasome (prosome, macropain) 26S subunit, ATPase 3, interacting protein	protein-coding
407785	Ndufs6	1.52497	0.608778	0.00028418	0.00166991	13	NADH dehydrogenase (ubiquinone) Fe-S protein 6	protein-coding
320825	Samd5	1.5248	0.608622	9.43738e-06	0.000148377	10	sterile alpha motif domain containing 5	protein-coding
74197	Gtf2e1	1.52439	0.608231	9.28569e-06	0.00014665	16	general transcription factor II E, polypeptide 1 (alpha subunit)	protein-coding
70892	Ttll7	1.52438	0.608225	7.09219e-05	0.000597823	3	tubulin tyrosine ligase-like family, member 7	protein-coding
244666	Sprtn	1.52417	0.608022	5.75636e-06	0.000105892	8	SprT-like N-terminal domain	protein-coding
319701	Fbxo48	1.5241	0.607954	0.000491681	0.002566	11	F-box protein 48	protein-coding
24014	Rnasel	1.52392	0.607789	6.87983e-05	0.0005848	1	ribonuclease L (2', 5'-oligoisoadenylate synthetase-dependent)	protein-coding
12728	Clcn5	1.52307	0.606979	1.05354e-05	0.000158479	X	chloride channel 5	protein-coding
20466	Sin3a	1.52261	0.606545	1.03644e-05	0.000156461	9	transcriptional regulator, SIN3A (yeast)	protein-coding
20409	Ostf1	1.52238	0.606326	0.000812671	0.003836	19	osteoclast stimulating factor 1	protein-coding
223499	Dcaf13	1.52234	0.606291	7.83467e-05	0.000641802	15	DDB1 and CUL4 associated factor 13	protein-coding
51798	Ech1	1.52229	0.60624	3.94901e-07	2.25924e-05	7	enoyl coenzyme A hydratase 1, peroxisomal	protein-coding
24004	Rai2	1.52203	0.605994	1.61702e-05	0.000213181	X	retinoic acid induced 2	protein-coding
22247	Umps	1.52142	0.605414	4.5618e-05	0.000438317	16	uridine monophosphate synthetase	protein-coding
13435	Dnmt3a	1.5209	0.604929	4.68119e-06	9.32941e-05	12	DNA methyltransferase 3A	protein-coding
723852	Mir363	1.52074	0.604772	4.93265e-05	0.000462027	X	microRNA 363	miscRNA
57373	Akip1	1.52071	0.604749	0.000242241	0.00148514	7	A kinase (PRKA) interacting protein 1	protein-coding
27211	Snord35a	1.5207	0.604732	0.00011178	0.000828689	7	small nucleolar RNA, C/D box 35A	snoRNA
381644	Cep135	1.52059	0.60463	0.000188322	0.00123368	5	centrosomal protein 135	protein-coding
107569	Nt5c3	1.51981	0.603888	0.000232604	0.00143811	6	5'-nucleotidase, cytosolic III	protein-coding
68585	Rtn4	1.51972	0.603809	4.49979e-06	9.096e-05	11	reticulon 4	protein-coding
21854	Timm17a	1.51967	0.603759	4.94056e-08	8.32712e-06	1	translocase of inner mitochondrial membrane 17a	protein-coding
66592	Stoml2	1.51938	0.603481	1.62873e-05	0.000214188	4	stomatin (Epb7.2)-like 2	protein-coding
66578	Mis18a	1.51905	0.603172	3.03244e-05	0.000325056	16	MIS18 kinetochore protein homolog A (S. pombe)	protein-coding
52206	Anapc4	1.5189	0.603032	1.07148e-05	0.000160357	5	anaphase promoting complex subunit 4	protein-coding
218544	Sgtb	1.51854	0.602684	1.31129e-06	4.21698e-05	13	small glutamine-rich tetratricopeptide repeat (TPR)-containing, beta	protein-coding
14231	Fkbp7	1.51854	0.60268	1.00328e-05	0.000153654	2	FK506 binding protein 7	protein-coding
319448	Fndc3a	1.51833	0.602482	2.41813e-05	0.00028077	14	fibronectin type III domain containing 3A	protein-coding
66213	Med7	1.51806	0.602231	5.6475e-06	0.000104597	11	mediator complex subunit 7	protein-coding
26428	Orc4	1.518	0.602169	0.000326115	0.00185969	2	origin recognition complex, subunit 4	protein-coding
18968	Pola1	1.51786	0.602034	0.000321474	0.00183966	X	polymerase (DNA directed), alpha 1	protein-coding
67788	Sfr1	1.51765	0.601839	0.00014625	0.00101509	19	SWI5 dependent recombination repair 1	protein-coding
109054	Pfdn4	1.51757	0.601759	0.000729725	0.0035249	2	prefoldin 4	protein-coding
71602	Myo1e	1.51749	0.601688	0.000117712	0.000860341	9	myosin IE	protein-coding
12283	Cab39	1.51725	0.601459	9.7789e-05	0.000751202	1	calcium binding protein 39	protein-coding
98488	Gtf3c3	1.51724	0.601447	0.000774034	0.00369156	1	general transcription factor IIIC, polypeptide 3	protein-coding
210356	Nckap5	1.51705	0.601272	2.84188e-05	0.000312736	1	NCK-associated protein 5	protein-coding
238276	Akap5	1.51646	0.600703	2.57185e-06	6.39198e-05	12	A kinase (PRKA) anchor protein 5	protein-coding
382450	Gm5177	1.51642	0.600666	2.25389e-05	0.000266185	10	glyceraldehyde-3-phosphate dehydrogenase pseudogene	pseudo
382522	Hist3h2bb-ps	1.51641	0.600664	1.17483e-05	0.000170793	11	histone cluster 3, H2bb, pseudogene	protein-coding
70790	Ubr5	1.51639	0.60064	7.07935e-07	3.06027e-05	15	ubiquitin protein ligase E3 component n-recognin 5	protein-coding
26901	Deb1	1.51618	0.600438	4.9358e-06	9.54119e-05	9	differentially expressed in B16F10 1	protein-coding
330119	Adamts3	1.51569	0.599975	1.50183e-06	4.59313e-05	5	a disintegrin-like and metallopeptidase (reprolysin type) with thrombospondin type 1 motif, 3	protein-coding
545536	Gm10704	1.51555	0.599839	0.000356817	0.00199563	3	predicted pseudogene 10704	pseudo
16319	Incenp	1.51515	0.599459	2.48473e-05	0.000285536	19	inner centromere protein	protein-coding
243937	Zfp536	1.51497	0.599288	8.52874e-05	0.00068362	7	zinc finger protein 536	protein-coding
100504611	Gm10495	1.51488	0.599207	0.000279037	0.00164882	17	predicted gene 10495	protein-coding
544971	Bdp1	1.51449	0.59883	5.41745e-06	0.000102118	13	B double prime 1, subunit of RNA polymerase III transcription initiation factor IIIB	protein-coding
217558	G2e3	1.51371	0.598092	0.000470444	0.00248335	12	G2/M-phase specific E3 ubiquitin ligase	protein-coding
224014	Fgd4	1.5136	0.597987	1.11656e-05	0.000164805	16	FYVE, RhoGEF and PH domain containing 4	protein-coding
53951	Ccdc75	1.51249	0.596927	0.000218486	0.00137653	17	coiled-coil domain containing 75	protein-coding
209131	Snx30	1.51213	0.596586	3.35877e-05	0.000349289	4	sorting nexin family member 30	protein-coding
72554	Utp14a	1.51187	0.596332	1.10071e-05	0.000163375	X	UTP14, U3 small nucleolar ribonucleoprotein, homolog A (yeast)	protein-coding
78896	1500015O10Rik	1.51038	0.594913	3.35311e-06	7.47582e-05	1	RIKEN cDNA 1500015O10 gene	protein-coding
70397	Tmem70	1.51019	0.594733	7.36838e-08	1.00901e-05	1	transmembrane protein 70	protein-coding
30046	Zfp292	1.51017	0.594711	4.06964e-05	0.000403832	4	zinc finger protein 292	protein-coding
70237	Bhlhb9	1.50964	0.594202	0.000394623	0.00216375	X	basic helix-loop-helix domain containing, class B9	protein-coding
320586	A630089N07Rik	1.50954	0.594108	1.64601e-05	0.000215525	16	RIKEN cDNA A630089N07 gene	miscRNA
71177	4933424B01Rik	1.50917	0.593753	4.57843e-06	9.21112e-05	6	RIKEN cDNA 4933424B01 gene	protein-coding
106205	Zc3h7a	1.50906	0.593649	0.000815889	0.00384571	16	zinc finger CCCH type containing 7 A	protein-coding
22718	Zfp60	1.509	0.593596	0.000109391	0.000816393	7	zinc finger protein 60	protein-coding
18519	Kat2b	1.50879	0.593395	5.4391e-05	0.000495897	17	K(lysine) acetyltransferase 2B	protein-coding
232286	Tmf1	1.50875	0.593353	5.85349e-05	0.000522018	6	TATA element modulatory factor 1	protein-coding
110052	Dek	1.50843	0.593052	1.54977e-05	0.000207532	13	DEK oncogene (DNA binding)	protein-coding
231570	A830010M20Rik	1.5084	0.593018	2.80219e-05	0.000310744	5	RIKEN cDNA A830010M20 gene	protein-coding
320226	Ccdc171	1.50836	0.592983	3.87823e-05	0.000389198	4	coiled-coil domain containing 171	protein-coding
67636	Lyrm5	1.5083	0.592926	0.000997839	0.00448236	6	LYR motif containing 5	protein-coding
76857	Spopl	1.50808	0.592717	0.000118724	0.000865653	2	speckle-type POZ protein-like	protein-coding
66869	Zfp869	1.50759	0.592245	0.000139683	0.000981856	8	zinc finger protein 869	protein-coding
320817	Atad2b	1.50708	0.591752	2.43263e-05	0.000281683	12	ATPase family, AAA domain containing 2B	protein-coding
110842	Etfa	1.50697	0.591648	0.000648946	0.00320248	9	electron transferring flavoprotein, alpha polypeptide	protein-coding
54367	Zfp326	1.5067	0.59139	5.87286e-07	2.77242e-05	5	zinc finger protein 326	protein-coding
217837	Itpk1	1.50645	0.591152	2.67399e-06	6.54637e-05	12	inositol 1,3,4-triphosphate 5/6 kinase	protein-coding
67460	Decr1	1.50644	0.591142	0.000100247	0.000764	4	2,4-dienoyl CoA reductase 1, mitochondrial	protein-coding
74254	Gpn1	1.50622	0.590936	2.35146e-05	0.000274833	5	GPN-loop GTPase 1	protein-coding
74776	Ppa2	1.50599	0.59071	0.000134005	0.000953167	3	pyrophosphatase (inorganic) 2	protein-coding
66408	Aptx	1.50577	0.590497	8.61921e-06	0.000139758	4	aprataxin	protein-coding
15452	Hprt	1.50546	0.5902	0.000247548	0.00151161	X	hypoxanthine guanine phosphoribosyl transferase	protein-coding
214704	Iqub	1.5053	0.590054	0.00033857	0.00191278	6	IQ motif and ubiquitin domain containing	protein-coding
268882	Fbxo45	1.50515	0.589904	1.89041e-05	0.000236162	16	F-box protein 45	protein-coding
12662	Chm	1.50502	0.589778	6.24785e-05	0.000546622	X	choroidermia	protein-coding
67693	2310003F16Rik	1.50499	0.589755	1.01848e-06	3.63926e-05	2	RIKEN cDNA 2310003F16 gene	protein-coding
100502725	Klhl2	1.50454	0.589323	2.58374e-05	0.000292949	8	kelch-like 2, Mayven	protein-coding
319263	Pcmtd1	1.50441	0.589194	0.000809761	0.00382788	1	protein-L-isoaspartate (D-aspartate) O-methyltransferase domain containing 1	protein-coding
22184	Zrsr2	1.50413	0.58893	4.05826e-06	8.4365e-05	X	zinc finger (CCCH type), RNA binding motif and serine/arginine rich 2	protein-coding
235542	Ppp2r3a	1.50406	0.588865	6.45496e-07	2.93694e-05	9	protein phosphatase 2, regulatory subunit B'', alpha	protein-coding
226407	Rab3gap1	1.50385	0.58866	1.74822e-06	4.98996e-05	1	RAB3 GTPase activating protein subunit 1	protein-coding
17463	Psmd7	1.50377	0.588588	8.12313e-05	0.000659073	8	proteasome (prosome, macropain) 26S subunit, non-ATPase, 7	protein-coding
16211	Kpnb1	1.5035	0.588329	1.23156e-06	4.09213e-05	11	karyopherin (importin) beta 1	protein-coding
105446	Gmpr2	1.50339	0.58822	3.58044e-06	7.77839e-05	14	guanosine monophosphate reductase 2	protein-coding
56070	Tcerg1	1.50336	0.588192	1.95797e-07	1.52738e-05	18	transcription elongation regulator 1 (CA150)	protein-coding
68721	1110032A03Rik	1.50209	0.586974	1.20364e-05	0.000173202	9	RIKEN cDNA 1110032A03 gene	protein-coding
320706	9830001H06Rik	1.5013	0.586213	1.50823e-07	1.30108e-05	2	RIKEN cDNA 9830001H06 gene	protein-coding
65105	Arl6ip4	1.50121	0.586129	7.07813e-05	0.000597349	5	ADP-ribosylation factor-like 6 interacting protein 4	protein-coding
12952	Cry1	1.50076	0.585697	7.61183e-07	3.11918e-05	10	cryptochrome 1 (photolyase-like)	protein-coding
99003	Qser1	1.50053	0.585475	2.17889e-05	0.000259729	2	glutamine and serine rich 1	protein-coding
12850	Coq7	1.50019	0.585147	6.39359e-06	0.000113848	7	demethyl-Q 7	protein-coding
20935	Surf6	1.50013	0.585088	4.15921e-05	0.0004101	2	surfeit gene 6	protein-coding
20167	Rtn2	0.666597	-0.585114	2.02045e-05	0.000248243	7	reticulon 2 (Z-band associated protein)	protein-coding
56448	Cyp2d22	0.666271	-0.585818	6.77422e-07	3.00173e-05	15	cytochrome P450, family 2, subfamily d, polypeptide 22	protein-coding
67023	Use1	0.666174	-0.586029	4.63737e-05	0.000442483	8	unconventional SNARE in the ER 1 homolog (S. cerevisiae)	protein-coding
26943	Serinc3	0.666172	-0.586033	4.24547e-06	8.69788e-05	2	serine incorporator 3	protein-coding
109672	Cyb5	0.666163	-0.586053	3.67715e-05	0.000374329	18	cytochrome b-5	protein-coding
69352	Necab1	0.666119	-0.586149	0.000220299	0.00138436	4	N-terminal EF-hand calcium binding protein 1	protein-coding
27528	D0H4S114	0.666005	-0.586395	2.75717e-07	1.82878e-05	18	DNA segment, human D4S114	protein-coding
51789	Tnk2	0.665896	-0.58663	5.50235e-05	0.000499788	16	tyrosine kinase, non-receptor, 2	protein-coding
27388	Ptdss2	0.665726	-0.587	4.55842e-07	2.42332e-05	7	phosphatidylserine synthase 2	protein-coding
242409	Tmem8b	0.665722	-0.587008	4.66517e-05	0.000444301	4	transmembrane protein 8B	protein-coding
15931	Ids	0.665521	-0.587445	9.54513e-06	0.000149407	X	iduronate 2-sulfatase	protein-coding
12404	Cbln1	0.665441	-0.587617	3.04487e-05	0.000325539	8	cerebellin 1 precursor protein	protein-coding
13637	Efna2	0.665409	-0.587687	0.000467504	0.00247389	10	ephrin A2	protein-coding
140904	Caln1	0.66531	-0.587902	1.60174e-05	0.000212348	5	calneuron 1	protein-coding
14667	Gm2a	0.665298	-0.587928	1.96712e-05	0.000243737	11	GM2 ganglioside activator protein	protein-coding
216197	Ckap4	0.665199	-0.588143	7.92987e-06	0.000132333	10	cytoskeleton-associated protein 4	protein-coding
53892	Ppm1d	0.66516	-0.588227	1.76756e-06	5.00731e-05	11	protein phosphatase 1D magnesium-dependent, delta isoform	protein-coding
381413	Gpr176	0.66502	-0.58853	0.000139123	0.000978752	2	G protein-coupled receptor 176	protein-coding
434784	Ldoc1	0.664752	-0.589112	3.77097e-05	0.000381864	X	leucine zipper, down-regulated in cancer 1	protein-coding
56089	Ramp3	0.664731	-0.589158	0.000102803	0.000777063	11	receptor (calcitonin) activity modifying protein 3	protein-coding
230234	BC026590	0.664367	-0.589948	7.98991e-06	0.000132592	4	cDNA sequence BC026590	protein-coding
66236	1500011B03Rik	0.664357	-0.589968	1.51783e-07	1.30108e-05	5	RIKEN cDNA 1500011B03 gene	miscRNA
246696	Slc25a28	0.664249	-0.590204	1.10273e-05	0.000163415	19	solute carrier family 25, member 28	protein-coding
56055	Gtpbp2	0.664145	-0.59043	1.09698e-05	0.00016321	17	GTP binding protein 2	protein-coding
73711	Fam125a	0.664055	-0.590625	1.65001e-06	4.82389e-05	8	family with sequence similarity 125, member A	protein-coding
103136	Pwp1	0.663942	-0.59087	1.10002e-06	3.82579e-05	10	PWP1 homolog (S. cerevisiae)	protein-coding
14219	Ctgf	0.663887	-0.590991	7.34555e-05	0.000614747	10	connective tissue growth factor	protein-coding
231801	Agfg2	0.663883	-0.590998	2.93197e-06	6.91455e-05	5	ArfGAP with FG repeats 2	protein-coding
11932	Atp1b2	0.663863	-0.591042	0.000238675	0.00146624	11	ATPase, Na+/K+ transporting, beta 2 polypeptide	protein-coding
103172	Chchd10	0.663854	-0.591061	0.000895722	0.00411955	10	coiled-coil-helix-coiled-coil-helix domain containing 10	protein-coding
14697	Gnb5	0.663696	-0.591406	5.4968e-07	2.67913e-05	9	guanine nucleotide binding protein (G protein), beta 5	protein-coding
21357	Tarbp2	0.663543	-0.591738	4.64354e-06	9.28927e-05	15	TAR (HIV) RNA binding protein 2	protein-coding
243548	Prickle2	0.663514	-0.591801	4.48523e-07	2.40789e-05	6	prickle homolog 2 (Drosophila)	protein-coding
12570	Cdk5r2	0.663342	-0.592174	0.000430283	0.00231678	1	cyclin-dependent kinase 5, regulatory subunit 2 (p39)	protein-coding
217219	Fam171a2	0.663137	-0.592622	7.3666e-06	0.000126057	11	family with sequence similarity 171, member A2	protein-coding
30960	Vapa	0.662876	-0.593189	1.83477e-05	0.000230978	17	vesicle-associated membrane protein, associated protein A	protein-coding
108899	2700081O15Rik	0.662808	-0.593337	6.92345e-07	3.03167e-05	19	RIKEN cDNA 2700081O15 gene	protein-coding
12224	Klf5	0.662555	-0.593888	3.2847e-05	0.000345138	14	Kruppel-like factor 5	protein-coding
20751	Spr	0.662479	-0.594053	0.000122665	0.000888287	6	sepiapterin reductase	protein-coding
100042332	2810410L24Rik	0.662373	-0.594285	2.27764e-05	0.000268125	11	RIKEN cDNA 2810410L24 gene	miscRNA
231858	Radil	0.662337	-0.594362	2.68791e-05	0.000301379	5	Ras association and DIL domains	protein-coding
17254	Slc3a2	0.661415	-0.596371	0.000850342	0.00397282	19	solute carrier family 3 (activators of dibasic and neutral amino acid transport), member 2	protein-coding
64384	Sirt3	0.661409	-0.596385	7.75285e-06	0.000130114	7	sirtuin 3 (silent mating type information regulation 2, homolog) 3 (S. cerevisiae)	protein-coding
76829	Dok5	0.661341	-0.596533	6.38872e-07	2.92243e-05	2	docking protein 5	protein-coding
12494	Cd38	0.661315	-0.59659	0.000353564	0.00198057	5	CD38 antigen	protein-coding
77582	Mboat7	0.661149	-0.596953	0.000251494	0.0015295	7	membrane bound O-acyltransferase domain containing 7	protein-coding
110834	Chrna3	0.661137	-0.596979	0.000482641	0.00252877	9	cholinergic receptor, nicotinic, alpha polypeptide 3	protein-coding
56174	Nagk	0.661006	-0.597264	4.71272e-07	2.47055e-05	6	N-acetylglucosamine kinase	protein-coding
13356	Dgcr2	0.660853	-0.597598	4.34305e-07	2.39432e-05	16	DiGeorge syndrome critical region gene 2	protein-coding
20937	Suv39h1	0.660804	-0.597706	5.84325e-07	2.77242e-05	X	suppressor of variegation 3-9 homolog 1 (Drosophila)	protein-coding
11931	Atp1b1	0.660648	-0.598046	0.000704508	0.00342335	1	ATPase, Na+/K+ transporting, beta 1 polypeptide	protein-coding
67119	Ccdc159	0.660052	-0.599349	7.61042e-05	0.000629261	9	coiled-coil domain containing 159	protein-coding
76448	Ppp1r18	0.659956	-0.599559	2.5095e-05	0.000287604	17	protein phosphatase 1, regulatory subunit 18	protein-coding
240055	Neurl1b	0.659664	-0.600198	2.22616e-07	1.64063e-05	17	neuralized homolog 1b (Drosophila)	protein-coding
14628	Ostm1	0.659632	-0.600268	8.64166e-06	0.000140015	10	osteopetrosis associated transmembrane protein 1	protein-coding
12864	Cox6c	0.659617	-0.6003	1.60714e-05	0.000212743	15	cytochrome c oxidase, subunit VIc	protein-coding
20656	Sod2	0.65933	-0.600926	2.76979e-06	6.71104e-05	17	superoxide dismutase 2, mitochondrial	protein-coding
18546	Pcp4	0.65903	-0.601585	7.25159e-05	0.000609082	16	Purkinje cell protein 4	protein-coding
14470	Rabac1	0.658919	-0.601827	4.91864e-07	2.5278e-05	7	Rab acceptor 1 (prenylated)	protein-coding
228598	Ebf4	0.658708	-0.60229	2.06547e-05	0.000251368	2	early B cell factor 4	protein-coding
73744	Man2c1	0.658634	-0.602451	1.32217e-06	4.23913e-05	9	mannosidase, alpha, class 2C, member 1	protein-coding
18972	Pold2	0.658601	-0.602524	2.44878e-05	0.000282782	11	polymerase (DNA directed), delta 2, regulatory subunit	protein-coding
225872	Npas4	0.658477	-0.602794	8.31426e-05	0.000671755	19	neuronal PAS domain protein 4	protein-coding
94218	Cnnm3	0.65821	-0.603381	0.000145512	0.00101196	1	cyclin M3	protein-coding
224640	Lemd2	0.65815	-0.603512	1.5569e-05	0.000208094	17	LEM domain containing 2	protein-coding
59095	Fxyd6	0.657871	-0.604122	4.39771e-07	2.39952e-05	9	FXYD domain-containing ion transport regulator 6	protein-coding
228576	Mall	0.657787	-0.604307	7.15055e-05	0.000601547	2	mal, T cell differentiation protein-like	protein-coding
330173	2610524H06Rik	0.657656	-0.604595	0.000278966	0.00164882	5	RIKEN cDNA 2610524H06 gene	protein-coding
19156	Psap	0.657627	-0.604658	1.83002e-06	5.12429e-05	10	prosaposin	protein-coding
71041	Pcgf6	0.657496	-0.604946	3.35349e-05	0.000349253	19	polycomb group ring finger 6	protein-coding
114664	Hsd17b11	0.657237	-0.605514	3.59136e-06	7.79095e-05	5	hydroxysteroid (17-beta) dehydrogenase 11	protein-coding
12799	Cnp	0.657228	-0.605535	1.26767e-05	0.000179615	11	2',3'-cyclic nucleotide 3' phosphodiesterase	protein-coding
50914	Olig1	0.657224	-0.605543	0.00012098	0.000878794	16	oligodendrocyte transcription factor 1	protein-coding
71820	Wdr34	0.657161	-0.60568	1.06228e-06	3.73294e-05	2	WD repeat domain 34	protein-coding
269643	Ppp2r2c	0.657128	-0.605754	3.33087e-06	7.45924e-05	5	protein phosphatase 2 (formerly 2A), regulatory subunit B (PR 52), gamma isoform	protein-coding
52028	Bbs1	0.656869	-0.606322	2.96926e-05	0.000320563	19	Bardet-Biedl syndrome 1 (human)	protein-coding
66624	Spcs2	0.656847	-0.606371	1.98824e-05	0.00024578	7	signal peptidase complex subunit 2 homolog (S. cerevisiae)	protein-coding
68929	Mospd3	0.656801	-0.606471	0.000158847	0.00108062	5	motile sperm domain containing 3	protein-coding
18166	Npy1r	0.656778	-0.606523	0.000829682	0.00389975	8	neuropeptide Y receptor Y1	protein-coding
68539	Tmem109	0.656703	-0.606686	0.000141062	0.000988786	19	transmembrane protein 109	protein-coding
16538	Kcns1	0.656551	-0.60702	2.50224e-05	0.000287237	2	K+ voltage-gated channel, subfamily S, 1	protein-coding
383563	Gpr25	0.65647	-0.607199	1.40321e-06	4.38632e-05	1	G protein-coupled receptor 25	protein-coding
109349	Fam163b	0.656362	-0.607435	0.000387306	0.00213466	2	family with sequence similarity 163, member B	protein-coding
319169	Hist1h2ak	0.656125	-0.607958	0.00060688	0.0030335	13	histone cluster 1, H2ak	protein-coding
74105	Gga2	0.655996	-0.608241	1.70205e-05	0.000220147	7	golgi associated, gamma adaptin ear containing, ARF binding protein 2	protein-coding
67178	Zmat5	0.655798	-0.608677	0.000406395	0.00221395	11	zinc finger, matrin type 5	protein-coding
114644	Slc13a3	0.655742	-0.6088	0.000296431	0.00172471	2	solute carrier family 13 (sodium-dependent dicarboxylate transporter), member 3	protein-coding
67678	Lsm3	0.655438	-0.609468	0.000529059	0.00271501	6	LSM3 homolog, U6 small nuclear RNA associated (S. cerevisiae)	protein-coding
60597	Mapk8ip2	0.655324	-0.60972	9.74359e-07	3.5362e-05	15	mitogen-activated protein kinase 8 interacting protein 2	protein-coding
106025	Sharpin	0.655053	-0.610317	1.10943e-05	0.000163981	15	SHANK-associated RH domain interacting protein	protein-coding
18799	Plcd1	0.654799	-0.610875	1.69054e-05	0.00021924	9	phospholipase C, delta 1	protein-coding
433022	Plcxd2	0.654717	-0.611058	1.13578e-05	0.000166715	16	phosphatidylinositol-specific phospholipase C, X domain containing 2	protein-coding
68196	Hsbp1	0.654688	-0.61112	3.49365e-05	0.000361102	8	heat shock factor binding protein 1	protein-coding
66422	Dctpp1	0.654648	-0.611209	2.43881e-05	0.00028214	7	dCTP pyrophosphatase 1	protein-coding
14658	Glrb	0.6546	-0.611314	0.000150242	0.00103704	3	glycine receptor, beta subunit	protein-coding
13446	Doc2a	0.654361	-0.611842	0.00039834	0.00217906	7	double C2, alpha	protein-coding
67792	Rgs8	0.65422	-0.612152	3.12791e-05	0.000332614	1	regulator of G-protein signaling 8	protein-coding
22063	Trpc1	0.654125	-0.612362	3.03386e-05	0.000325056	9	transient receptor potential cation channel, subfamily C, member 1	protein-coding
18101	Nmbr	0.653999	-0.61264	5.10298e-05	0.00047318	10	neuromedin B receptor	protein-coding
235606	Apeh	0.653993	-0.612652	1.99443e-06	5.40823e-05	9	acylpeptide hydrolase	protein-coding
13116	Cyp46a1	0.65389	-0.61288	3.06466e-06	7.14807e-05	12	cytochrome P450, family 46, subfamily a, polypeptide 1	protein-coding
15247	Hiat1	0.653747	-0.613195	2.58209e-05	0.000292917	3	hippocampus abundant gene transcript 1	protein-coding
243339	Tmem130	0.653747	-0.613196	2.09023e-05	0.00025337	5	transmembrane protein 130	protein-coding
22317	Vamp1	0.653641	-0.61343	0.000210681	0.00134205	6	vesicle-associated membrane protein 1	protein-coding
243616	Slc6a11	0.653637	-0.613439	0.000699664	0.00340293	6	solute carrier family 6 (neurotransmitter transporter, GABA), member 11	protein-coding
16164	Il13ra1	0.653508	-0.613724	8.36376e-05	0.000674215	X	interleukin 13 receptor, alpha 1	protein-coding
105675	Ppif	0.653503	-0.613733	2.24476e-05	0.000265332	14	peptidylprolyl isomerase F (cyclophilin F)	protein-coding
68544	2310036O22Rik	0.653311	-0.614159	2.91646e-06	6.8933e-05	8	RIKEN cDNA 2310036O22 gene	protein-coding
791294	Gm9958	0.652575	-0.615783	0.000303723	0.00175703	5	predicted gene 9958	miscRNA
227659	Slc2a6	0.652507	-0.615936	2.94675e-05	0.000319595	2	solute carrier family 2 (facilitated glucose transporter), member 6	protein-coding
207740	Fam100a	0.652279	-0.61644	0.000607612	0.00303591	16	family with sequence similarity 100, member A	protein-coding
73067	Tmem192	0.65222	-0.616569	1.81477e-06	5.10178e-05	8	transmembrane protein 192	protein-coding
70495	Atp6ap2	0.652198	-0.616619	0.000138156	0.000974206	X	ATPase, H+ transporting, lysosomal accessory protein 2	protein-coding
14296	Frat1	0.652187	-0.616643	1.09143e-05	0.000162566	19	frequently rearranged in advanced T cell lymphomas	protein-coding
66061	Tctex1d2	0.652019	-0.617014	4.74884e-06	9.40232e-05	16	Tctex1 domain containing 2	protein-coding
13688	Eif4ebp2	0.651882	-0.617316	0.000199047	0.00128726	10	eukaryotic translation initiation factor 4E binding protein 2	protein-coding
14724	Gp1bb	0.651704	-0.617711	1.75311e-05	0.000224696	16	glycoprotein Ib, beta polypeptide	protein-coding
26433	Plod3	0.651153	-0.618931	4.93253e-06	9.54119e-05	5	procollagen-lysine, 2-oxoglutarate 5-dioxygenase 3	protein-coding
109552	Sri	0.651117	-0.61901	1.40097e-07	1.24417e-05	5	sorcin	protein-coding
14405	Gabrg1	0.651114	-0.619019	0.000299697	0.0017399	5	gamma-aminobutyric acid (GABA) A receptor, subunit gamma 1	protein-coding
56292	Naa10	0.650844	-0.619616	1.87057e-09	1.80468e-06	X	N(alpha)-acetyltransferase 10, NatA catalytic subunitNalpha acetyltransferase 10	protein-coding
100910	Chpf2	0.650735	-0.619857	9.94996e-06	0.000153146	5	chondroitin polymerizing factor 2	protein-coding
14412	Slc6a13	0.650513	-0.62035	9.39988e-06	0.000147897	6	solute carrier family 6 (neurotransmitter transporter, GABA), member 13	protein-coding
76187	Adhfe1	0.65047	-0.620446	3.81315e-05	0.000385034	1	alcohol dehydrogenase, iron containing, 1	protein-coding
192193	Edem1	0.650238	-0.62096	6.28698e-07	2.889e-05	6	ER degradation enhancer, mannosidase alpha-like 1	protein-coding
112407	Egln3	0.649926	-0.621653	3.17694e-05	0.000336648	12	EGL nine homolog 3 (C. elegans)	protein-coding
72469	Plcd3	0.649654	-0.622257	5.76231e-06	0.000105892	11	phospholipase C, delta 3	protein-coding
68385	Tlcd1	0.649177	-0.623316	1.2194e-05	0.000174876	11	TLC domain containing 1	protein-coding
216829	Mmgt2	0.649108	-0.62347	2.27233e-06	5.88172e-05	11	membrane magnesium transporter 2	protein-coding
243219	2900026A02Rik	0.649073	-0.623547	9.18993e-05	0.000720352	5	RIKEN cDNA 2900026A02 gene	protein-coding
102941	B630019K06Rik	0.648604	-0.624589	6.42773e-06	0.000113907	X	novel protein similar to F-box and leucine-rich repeat protein 17 (Fbxl17)	pseudo
319197	Gpr4	0.648462	-0.624906	0.000712313	0.00345574	7	G protein-coupled receptor 4	protein-coding
192663	Abcg4	0.648445	-0.624944	9.63482e-07	3.53194e-05	9	ATP-binding cassette, sub-family G (WHITE), member 4	protein-coding
74315	Rnf145	0.648139	-0.625624	4.15465e-08	8.03979e-06	11	ring finger protein 145	protein-coding
17252	Rdh11	0.648108	-0.625693	0.000273838	0.00163172	12	retinol dehydrogenase 11	protein-coding
243373	AI854703	0.647934	-0.626082	0.000129804	0.000929832	6	expressed sequence AI854703	pseudo
723912	Mir382	0.647706	-0.626588	0.000461214	0.00244916	12	microRNA 382	miscRNA
71772	Plbd2	0.647513	-0.627018	9.60137e-06	0.000149725	5	phospholipase B domain containing 2	protein-coding
223739	5031439G07Rik	0.647411	-0.627246	1.00181e-06	3.59179e-05	15	RIKEN cDNA 5031439G07 gene	protein-coding
268470	Ube2z	0.647393	-0.627286	5.01637e-07	2.55826e-05	11	ubiquitin-conjugating enzyme E2Z (putative)	protein-coding
13807	Eno2	0.647349	-0.627384	0.000111094	0.00082504	6	enolase 2, gamma neuronal	protein-coding
15574	Hus1	0.647333	-0.62742	2.27174e-05	0.000267578	11	Hus1 homolog (S. pombe)	protein-coding
18216	Ntsr1	0.647281	-0.627536	0.000993123	0.00446495	2	neurotensin receptor 1	protein-coding
14766	Gpr56	0.64727	-0.62756	2.18317e-06	5.73487e-05	8	G protein-coupled receptor 56	protein-coding
26400	Map2k7	0.647241	-0.627626	1.49744e-07	1.30108e-05	8	mitogen-activated protein kinase kinase 7	protein-coding
75124	Nxnl2	0.647115	-0.627906	6.34154e-06	0.000113299	13	nucleoredoxin-like 2	protein-coding
13603	Opn3	0.646925	-0.62833	6.3299e-05	0.000551981	1	opsin 3	protein-coding
28010	Miip	0.646584	-0.62909	1.14927e-05	0.000167998	4	migration and invasion inhibitory protein	protein-coding
118445	Klf16	0.646542	-0.629184	1.52768e-05	0.000205222	10	Kruppel-like factor 16	protein-coding
11514	Adcy8	0.646439	-0.629415	0.00026946	0.00161198	15	adenylate cyclase 8	protein-coding
107372	C030016D13Rik	0.646325	-0.629669	0.000487956	0.00254907	19	RIKEN cDNA C030016D13 gene	miscRNA
71691	Pnmal1	0.646209	-0.629927	5.4336e-05	0.000495821	7	PNMA-like 1	protein-coding
216152	BC005764	0.646121	-0.630123	1.70313e-07	1.40112e-05	10	cDNA sequence BC005764	protein-coding
225849	Ppp2r5b	0.646101	-0.630168	4.4227e-07	2.40081e-05	19	protein phosphatase 2, regulatory subunit B (B56), beta isoform	protein-coding
26373	Clcn7	0.646017	-0.630356	2.81243e-05	0.000311067	17	chloride channel 7	protein-coding
12752	Cln3	0.645905	-0.630606	4.33257e-05	0.000422514	7	ceroid lipofuscinosis, neuronal 3, juvenile (Batten, Spielmeyer-Vogt disease)	protein-coding
60527	Fads3	0.645646	-0.631184	0.000442852	0.00236704	19	fatty acid desaturase 3	protein-coding
60534	Fancg	0.644949	-0.632743	9.07898e-07	3.39814e-05	4	Fanconi anemia, complementation group G	protein-coding
94066	Mrpl36	0.644361	-0.63406	3.08907e-05	0.000328979	13	mitochondrial ribosomal protein L36	protein-coding
75869	Arl5b	0.644254	-0.634298	1.08008e-06	3.77366e-05	2	ADP-ribosylation factor-like 5B	protein-coding
635169	CK137956	0.644014	-0.634835	3.3645e-05	0.000349713	4	cDNA sequence CK137956	protein-coding
21859	Timp3	0.643898	-0.635096	0.000973038	0.00439513	10	tissue inhibitor of metalloproteinase 3	protein-coding
66140	Ska2	0.643696	-0.635549	0.000202956	0.0013034	11	spindle and kinetochore associated complex subunit 2	protein-coding
19353	Rac1	0.643665	-0.635617	2.68919e-07	1.81193e-05	5	RAS-related C3 botulinum substrate 1	protein-coding
80886	Senp3	0.643594	-0.635777	6.03885e-05	0.000534506	11	SUMO/sentrin specific peptidase 3	protein-coding
270669	Mbtps2	0.643219	-0.636618	9.56977e-06	0.000149518	X	membrane-bound transcription factor peptidase, site 2	protein-coding
13039	Ctsl	0.643086	-0.636916	9.98254e-05	0.000761789	13	cathepsin L	protein-coding
227721	Ppapdc3	0.642831	-0.637489	9.67214e-05	0.000746242	2	phosphatidic acid phosphatase type 2 domain containing 3	protein-coding
74340	Ahcyl2	0.642786	-0.63759	5.48885e-07	2.67913e-05	6	S-adenosylhomocysteine hydrolase-like 2	protein-coding
105653	Phyhip	0.642743	-0.637686	6.14009e-05	0.000540536	14	phytanoyl-CoA hydroxylase interacting protein	protein-coding
19419	Rasgrp1	0.642654	-0.637887	0.00087886	0.00406578	2	RAS guanyl releasing protein 1	protein-coding
227700	Sh3glb2	0.642575	-0.638062	3.16989e-07	2.02045e-05	2	SH3-domain GRB2-like endophilin B2	protein-coding
73132	Slc25a16	0.642481	-0.638275	4.58599e-05	0.000439646	10	solute carrier family 25 (mitochondrial carrier, Graves disease autoantigen), member 16	protein-coding
15168	Hcn3	0.642428	-0.638394	0.000944173	0.00429307	3	hyperpolarization-activated, cyclic nucleotide-gated K+ 3	protein-coding
19188	Psme2	0.642236	-0.638825	3.56623e-05	0.000366554	14	proteasome (prosome, macropain) 28 subunit, beta	protein-coding
13340	Slc29a2	0.642056	-0.639229	8.60394e-05	0.000688088	19	solute carrier family 29 (nucleoside transporters), member 2	protein-coding
110835	Chrna5	0.641442	-0.64061	0.000101654	0.000771122	9	cholinergic receptor, nicotinic, alpha polypeptide 5	protein-coding
12496	Entpd2	0.641205	-0.641142	4.71312e-06	9.36666e-05	2	ectonucleoside triphosphate diphosphohydrolase 2	protein-coding
223255	Stk24	0.64112	-0.641334	5.80085e-07	2.7662e-05	14	serine/threonine kinase 24	protein-coding
11747	Anxa5	0.641	-0.641603	0.000194919	0.00126557	3	annexin A5	protein-coding
12445	Ccnd3	0.640987	-0.641633	1.07754e-05	0.000160948	17	cyclin D3	protein-coding
231760	Rimbp2	0.640894	-0.641841	1.77111e-06	5.00731e-05	5	RIMS binding protein 2	protein-coding
74102	Slc35a5	0.640892	-0.641847	4.26745e-09	2.94986e-06	16	solute carrier family 35, member A5	protein-coding
20509	Slc19a1	0.640827	-0.641994	4.98572e-08	8.32712e-06	10	solute carrier family 19 (folate transporter), member 1	protein-coding
52392	D1Ertd622e	0.640641	-0.642412	0.000551254	0.00280181	1	DNA segment, Chr 1, ERATO Doi 622, expressed	protein-coding
233280	Nipa1	0.640471	-0.642795	3.9355e-05	0.000393556	7	non imprinted in Prader-Willi/Angelman syndrome 1 homolog (human)	protein-coding
73072	BC068157	0.640208	-0.643388	9.48416e-05	0.000735482	8	cDNA sequence BC068157	protein-coding
232946	Bloc1s3	0.640175	-0.643462	8.06948e-06	0.000133391	7	biogenesis of lysosome-related organelles complex-1, subunit 3	protein-coding
22772	Zic2	0.639546	-0.644881	9.87699e-06	0.000152243	14	zinc finger protein of the cerebellum 2	protein-coding
232334	Vgll4	0.639538	-0.644898	8.62505e-05	0.000689257	6	vestigial like 4 (Drosophila)	protein-coding
192976	BC046404	0.639527	-0.644924	6.74429e-06	0.000118045	11	cDNA sequence BC046404	protein-coding
238023	Hexdc	0.63941	-0.645186	1.05493e-05	0.000158575	11	hexosaminidase (glycosyl hydrolase family 20, catalytic domain) containing	protein-coding
30939	Pttg1	0.639336	-0.645353	0.000796944	0.00378076	11	pituitary tumor-transforming gene 1	protein-coding
107173	Gpr137	0.638264	-0.647774	7.38957e-06	0.000126283	19	G protein-coupled receptor 137	protein-coding
94178	Mcoln1	0.638242	-0.647824	1.25122e-06	4.12378e-05	8	mucolipin 1	protein-coding
12457	Ccrn4l	0.638242	-0.647826	0.000222535	0.00139454	3	CCR4 carbon catabolite repression 4-like (S. cerevisiae)	protein-coding
360213	Trim46	0.638083	-0.648184	1.23211e-05	0.000175867	3	tripartite motif-containing 46	protein-coding
67445	C1qtnf4	0.638068	-0.648219	0.000250535	0.00152586	2	C1q and tumor necrosis factor related protein 4	protein-coding
216869	Arrb2	0.638009	-0.648352	5.18236e-07	2.603e-05	11	arrestin, beta 2	protein-coding
12795	Plk3	0.6379	-0.648599	0.000208111	0.00132847	4	polo-like kinase 3	protein-coding
110695	Aldh7a1	0.637632	-0.649204	2.39451e-05	0.000278791	18	aldehyde dehydrogenase family 7, member A1	protein-coding
606496	Gsk3a	0.637435	-0.649651	1.10909e-05	0.000163981	7	glycogen synthase kinase 3 alpha	protein-coding
66151	Prr13	0.637381	-0.649773	5.68158e-07	2.74072e-05	15	proline rich 13	protein-coding
14385	Slc37a4	0.637366	-0.649806	1.33087e-06	4.26058e-05	9	solute carrier family 37 (glucose-6-phosphate transporter), member 4	protein-coding
74919	4930471M23Rik	0.6373	-0.649956	6.7827e-05	0.000578862	5	RIKEN cDNA 4930471M23 gene	protein-coding
68713	Ifitm1	0.637277	-0.650009	2.53661e-06	6.34151e-05	7	interferon induced transmembrane protein 1	protein-coding
224617	Tbc1d24	0.637239	-0.650093	2.21137e-05	0.000262652	17	TBC1 domain family, member 24	protein-coding
628779	Hs3st4	0.636993	-0.650651	7.56815e-07	3.11911e-05	7	heparan sulfate (glucosamine) 3-O-sulfotransferase 4	protein-coding
66049	Rogdi	0.636752	-0.651196	0.000142636	0.00099587	16	rogdi homolog (Drosophila)	protein-coding
59049	Slc22a17	0.636749	-0.651204	1.37147e-06	4.30614e-05	14	solute carrier family 22 (organic cation transporter), member 17	protein-coding
328234	Rnf182	0.636266	-0.652298	3.62196e-05	0.000371203	13	ring finger protein 182	protein-coding
23991	Cib1	0.635974	-0.652961	1.14503e-09	1.51896e-06	7	calcium and integrin binding 1 (calmyrin)	protein-coding
319182	Hist1h2bh	0.63571	-0.65356	1.5929e-05	0.000211706	13	histone cluster 1, H2bh	protein-coding
68255	Tmem86b	0.635597	-0.653816	1.92971e-06	5.31287e-05	7	transmembrane protein 86B	protein-coding
233879	Asphd1	0.635481	-0.654079	1.28352e-06	4.15285e-05	7	aspartate beta-hydroxylase domain containing 1	protein-coding
71966	Nkiras2	0.634839	-0.655538	8.76467e-08	1.06938e-05	11	NFKB inhibitor interacting Ras-like protein 2	protein-coding
19711	Resp18	0.634826	-0.655568	0.000910886	0.00417842	1	regulated endocrine-specific protein 18	protein-coding
108707	1810008A18Rik	0.63471	-0.65583	3.75427e-06	8.01911e-05	10	RIKEN cDNA 1810008A18 gene	protein-coding
18476	Pafah1b3	0.634625	-0.656023	7.43809e-08	1.00901e-05	7	platelet-activating factor acetylhydrolase, isoform 1b, subunit 3	protein-coding
17131	Smad7	0.6346	-0.656081	1.12215e-05	0.000165294	18	SMAD family member 7	protein-coding
63959	Slc29a1	0.634511	-0.656283	1.22721e-07	1.20591e-05	17	solute carrier family 29 (nucleoside transporters), member 1	protein-coding
18806	Pld2	0.634467	-0.656383	3.82065e-05	0.000385424	11	phospholipase D2	protein-coding
13653	Egr1	0.634438	-0.65645	3.04241e-05	0.000325539	18	early growth response 1	protein-coding
215615	Rnpep	0.634339	-0.656674	4.7768e-06	9.42264e-05	1	arginyl aminopeptidase (aminopeptidase B)	protein-coding
207182	Ggt7	0.634248	-0.656881	1.91892e-06	5.30477e-05	2	gamma-glutamyltransferase 7	protein-coding
246710	Rhobtb2	0.634045	-0.657343	5.71607e-07	2.7511e-05	14	Rho-related BTB domain containing 2	protein-coding
72661	Serp2	0.633951	-0.657558	7.49695e-05	0.000623233	14	stress-associated endoplasmic reticulum protein family member 2	protein-coding
23801	Aloxe3	0.633924	-0.657617	6.58726e-05	0.000566051	11	arachidonate lipoxygenase 3	protein-coding
72727	B3gat3	0.633714	-0.658096	1.8378e-07	1.47197e-05	19	beta-1,3-glucuronyltransferase 3 (glucuronosyltransferase I)	protein-coding
69470	Tmem127	0.633703	-0.658122	6.24639e-06	0.000111976	2	transmembrane protein 127	protein-coding
213469	Lgi3	0.633686	-0.658161	0.000154428	0.00105699	14	leucine-rich repeat LGI family, member 3	protein-coding
67860	S100a16	0.633071	-0.65956	5.15041e-08	8.36719e-06	3	S100 calcium binding protein A16	protein-coding
14066	F3	0.632989	-0.659748	5.01765e-06	9.6467e-05	3	coagulation factor III	protein-coding
403187	Opa3	0.632813	-0.660148	2.80538e-05	0.000310908	7	optic atrophy 3	protein-coding
20503	Slc16a7	0.632802	-0.660174	3.53935e-05	0.000364806	10	solute carrier family 16 (monocarboxylic acid transporters), member 7	protein-coding
100504128	LOC100504128	0.63274	-0.660315	0.00016598	0.00111662	5	uncharacterized LOC100504128	ncRNA
66136	Znrd1	0.632641	-0.66054	9.81621e-05	0.000752708	17	zinc ribbon domain containing, 1	protein-coding
73032	Ttc9b	0.63209	-0.661798	3.74819e-05	0.000379739	7	tetratricopeptide repeat domain 9B	protein-coding
387248	Mirlet7e	0.632077	-0.661828	8.67361e-05	0.000690959	17	microRNA let7e	miscRNA
71091	Cdkl1	0.631857	-0.66233	0.000130502	0.000932738	12	cyclin-dependent kinase-like 1 (CDC2-related kinase)	protein-coding
228140	Tnks1bp1	0.631625	-0.662859	1.71587e-06	4.93488e-05	2	tankyrase 1 binding protein 1	protein-coding
107831	Bai1	0.631441	-0.663281	0.000154372	0.00105695	15	brain-specific angiogenesis inhibitor 1	protein-coding
22428	Dctn6	0.631329	-0.663536	7.90895e-07	3.16225e-05	8	dynactin 6	protein-coding
29873	Cspg5	0.63129	-0.663625	8.95824e-07	3.37724e-05	9	chondroitin sulfate proteoglycan 5	protein-coding
15902	Id2	0.631097	-0.664067	2.47826e-06	6.23976e-05	12	inhibitor of DNA binding 2	protein-coding
56454	Aldh18a1	0.630819	-0.664702	6.50067e-05	0.000561012	19	aldehyde dehydrogenase 18 family, member A1	protein-coding
68796	Tmem214	0.630764	-0.664828	2.22455e-05	0.000263777	5	transmembrane protein 214	protein-coding
80749	Lrfn1	0.63065	-0.665089	1.30155e-06	4.192e-05	7	leucine rich repeat and fibronectin type III domain containing 1	protein-coding
19646	Rbbp4	0.630292	-0.665907	1.04321e-07	1.11267e-05	4	retinoblastoma binding protein 4	protein-coding
77552	Shisa4	0.630188	-0.666145	2.61784e-05	0.000296024	1	shisa homolog 4 (Xenopus laevis)	protein-coding
20598	Smpd2	0.630097	-0.666354	1.17936e-07	1.18635e-05	10	sphingomyelin phosphodiesterase 2, neutral	protein-coding
12325	Camk2g	0.629969	-0.666647	8.02763e-06	0.000132907	14	calcium/calmodulin-dependent protein kinase II gamma	protein-coding
11842	Arf3	0.62996	-0.666668	1.81165e-05	0.000229566	15	ADP-ribosylation factor 3	protein-coding
94214	Spock2	0.62996	-0.666668	2.20613e-05	0.000262325	10	sparc/osteonectin, cwcv and kazal-like domains proteoglycan 2	protein-coding
11490	Adam15	0.62994	-0.666713	0.000159635	0.00108424	3	a disintegrin and metallopeptidase domain 15 (metargidin)	protein-coding
14421	B4galnt1	0.62972	-0.667218	0.00020256	0.00130244	10	beta-1,4-N-acetyl-galactosaminyl transferase 1	protein-coding
69185	Dtwd1	0.62966	-0.667355	3.95391e-06	8.30909e-05	2	DTW domain containing 1	protein-coding
52469	Coa3	0.62923	-0.66834	2.16141e-06	5.6918e-05	11	cytochrome C oxidase assembly factor 3	protein-coding
67111	Naaa	0.628955	-0.668971	9.82211e-06	0.000151728	5	N-acylethanolamine acid amidase	protein-coding
216549	Aftph	0.628833	-0.669251	1.21152e-07	1.20534e-05	11	aftiphilin	protein-coding
328801	Zfp414	0.628531	-0.669944	6.57583e-06	0.000115924	17	zinc finger protein 414	protein-coding
70771	Gpr173	0.627967	-0.67124	2.31887e-05	0.000271773	X	G-protein coupled receptor 173	protein-coding
109674	Ampd2	0.627901	-0.67139	5.28369e-07	2.62638e-05	3	adenosine monophosphate deaminase 2	protein-coding
12497	Entpd6	0.627833	-0.671546	9.3548e-05	0.000728645	2	ectonucleoside triphosphate diphosphohydrolase 6	protein-coding
57874	Ptplad1	0.62781	-0.6716	8.64128e-05	0.000690031	9	protein tyrosine phosphatase-like A domain containing 1	protein-coding
11551	Adra2a	0.62752	-0.672266	0.00069463	0.00338542	19	adrenergic receptor, alpha 2a	protein-coding
109270	Prr5	0.627255	-0.672876	3.02523e-05	0.000324971	15	proline rich 5 (renal)	protein-coding
13663	Ei24	0.627193	-0.673018	3.20146e-06	7.29871e-05	9	etoposide induced 2.4 mRNA	protein-coding
67923	Tceb1	0.626851	-0.673806	2.01803e-05	0.000248243	1	transcription elongation factor B (SIII), polypeptide 1	protein-coding
232187	Smyd5	0.626485	-0.674649	5.75226e-07	2.75602e-05	6	SET and MYND domain containing 5	protein-coding
104069	Sncb	0.62644	-0.674751	3.47112e-06	7.65848e-05	13	synuclein, beta	protein-coding
228608	Smox	0.62633	-0.675004	1.52588e-08	5.22367e-06	2	spermine oxidase	protein-coding
404336	Olfr1380	0.626183	-0.675344	0.000445031	0.0023757	11	olfactory receptor 1380	protein-coding
69574	Cmbl	0.626135	-0.675455	0.00013838	0.000975137	15	carboxymethylenebutenolidase-like (Pseudomonas)	protein-coding
80837	Rhoj	0.62581	-0.676204	2.57959e-05	0.000292917	12	ras homolog gene family, member J	protein-coding
225912	Cybasc3	0.625664	-0.676541	4.91632e-06	9.52958e-05	19	cytochrome b, ascorbate dependent 3	protein-coding
74166	Tmem38a	0.625581	-0.67673	2.65011e-05	0.000298401	8	transmembrane protein 38A	protein-coding
26569	Slc27a4	0.6254	-0.677149	5.9674e-07	2.80032e-05	2	solute carrier family 27 (fatty acid transporter), member 4	protein-coding
17423	Ndst2	0.625358	-0.677247	1.29138e-05	0.000181798	14	N-deacetylase/N-sulfotransferase (heparan glucosaminyl) 2	protein-coding
228359	Arhgap1	0.625181	-0.677655	2.14036e-05	0.000256807	2	Rho GTPase activating protein 1	protein-coding
60507	Qtrt1	0.624913	-0.678272	7.45291e-07	3.10505e-05	9	queuine tRNA-ribosyltransferase 1	protein-coding
76824	Fam54b	0.624896	-0.678313	4.88769e-07	2.51799e-05	4	family with sequence similarity 54, member B	protein-coding
117150	Pip4k2c	0.624824	-0.678477	1.93121e-05	0.000239988	10	phosphatidylinositol-5-phosphate 4-kinase, type II, gamma	protein-coding
66089	Rmnd5b	0.62435	-0.679573	6.4791e-05	0.000560387	11	required for meiotic nuclear division 5 homolog B (S. cerevisiae)	protein-coding
19063	Ppt1	0.622696	-0.683401	1.07207e-05	0.000160357	4	palmitoyl-protein thioesterase 1	protein-coding
12522	Cd83	0.622608	-0.683604	9.66531e-06	0.000150317	13	CD83 antigen	protein-coding
26968	Islr	0.622068	-0.684856	5.87426e-07	2.77242e-05	9	immunoglobulin superfamily containing leucine-rich repeat	protein-coding
27058	Srp9	0.621936	-0.685161	3.93396e-05	0.000393556	1	signal recognition particle 9	protein-coding
59002	Wdr8	0.621641	-0.685847	9.02508e-06	0.000143812	4	WD repeat domain 8	protein-coding
50708	Hist1h1c	0.62153	-0.686105	0.000149668	0.0010341	13	histone cluster 1, H1c	protein-coding
12737	Cldn1	0.621439	-0.686315	9.90542e-05	0.000757563	16	claudin 1	protein-coding
66701	Spryd4	0.621222	-0.686819	0.000595185	0.00298577	10	SPRY domain containing 4	protein-coding
107747	Aldh1l1	0.621149	-0.686988	0.00014807	0.00102605	6	aldehyde dehydrogenase 1 family, member L1	protein-coding
26451	Rpl27a	0.62108	-0.687149	0.000273309	0.00162949	7	ribosomal protein L27A	protein-coding
100217428	Snord57	0.620978	-0.687386	5.37957e-05	0.000492544	2	small nucleolar RNA, C/D box 57	snoRNA
621893	Hist2h2ab	0.620791	-0.687821	0.00032159	0.00183983	3	histone cluster 2, H2ab	protein-coding
53895	Clpp	0.620644	-0.688161	1.27393e-07	1.20753e-05	17	ClpP caseinolytic peptidase, ATP-dependent, proteolytic subunit	protein-coding
233805	Dcun1d3	0.620598	-0.68827	9.02854e-08	1.06938e-05	7	DCN1, defective in cullin neddylation 1, domain containing 3 (S. cerevisiae)	protein-coding
65112	Pmepa1	0.62007	-0.689497	7.2775e-06	0.000124904	2	prostate transmembrane protein, androgen induced 1	protein-coding
11636	Ak1	0.619965	-0.689742	4.07108e-07	2.29517e-05	2	adenylate kinase 1	protein-coding
74525	8430419L09Rik	0.619658	-0.690456	2.38983e-06	6.11833e-05	6	RIKEN cDNA 8430419L09 gene	protein-coding
59053	Fam203a	0.619549	-0.69071	6.76778e-05	0.000578286	15	family with sequence similarity 203, member A	protein-coding
232210	8430410A17Rik	0.618588	-0.692948	2.05033e-06	5.48781e-05	6	RIKEN cDNA 8430410A17 gene	protein-coding
230654	Lrrc41	0.618579	-0.692971	3.16186e-05	0.000335384	4	leucine rich repeat containing 41	protein-coding
109042	Prkcdbp	0.618562	-0.693011	4.86692e-05	0.000457284	7	protein kinase C, delta binding protein	protein-coding
666113	Gm7935	0.618379	-0.693438	0.000807571	0.00382178	15	splicing factor 3b, subunit 4 pseudogene	pseudo
210582	Coq10a	0.618294	-0.693635	3.16674e-06	7.25853e-05	10	coenzyme Q10 homolog A (yeast)	protein-coding
18036	Nfkbib	0.61767	-0.695091	9.293e-06	0.00014665	7	nuclear factor of kappa light polypeptide gene enhancer in B cells inhibitor, beta	protein-coding
20017	Polr1b	0.617336	-0.695872	2.03918e-05	0.000249318	2	polymerase (RNA) I polypeptide B	protein-coding
104080	Nxph4	0.617152	-0.696302	0.000276916	0.00164111	10	neurexophilin 4	protein-coding
27357	Gyg	0.617104	-0.696415	0.000275123	0.00163525	3	glycogenin	protein-coding
320429	Trank1	0.616871	-0.69696	7.41252e-05	0.000618681	9	tetratricopeptide repeat and ankyrin repeat containing 1	protein-coding
78266	Zfp687	0.616502	-0.697823	5.13687e-06	9.81369e-05	3	zinc finger protein 687	protein-coding
68481	Mpzl1	0.61648	-0.697874	2.20177e-07	1.63499e-05	1	myelin protein zero-like 1	protein-coding
66174	Nudt14	0.616428	-0.697996	5.80433e-06	0.00010648	12	nudix (nucleoside diphosphate linked moiety X)-type motif 14	protein-coding
67043	Syap1	0.616412	-0.698033	6.6579e-07	2.98761e-05	X	synapse associated protein 1	protein-coding
18530	Pcdh8	0.616165	-0.698611	2.56262e-05	0.0002918	14	protocadherin 8	protein-coding
332110	Mapk15	0.616021	-0.698948	0.000124321	0.000897786	15	mitogen-activated protein kinase 15	protein-coding
623166	Prr23a	0.615682	-0.699743	0.000124184	0.000897445	9	proline rich 23A	protein-coding
66359	Fam36a	0.615663	-0.699786	0.000410695	0.0022319	1	family with sequence similarity 36, member A	protein-coding
74277	Chic2	0.615185	-0.700908	4.537e-05	0.000436725	5	cysteine-rich hydrophobic domain 2	protein-coding
18230	Nxn	0.614622	-0.702228	0.00011237	0.000830738	11	nucleoredoxin	protein-coding
73649	Cybrd1	0.614299	-0.702986	0.000291324	0.0017014	2	cytochrome b reductase 1	protein-coding
56395	Tmem115	0.614277	-0.703038	4.6901e-06	9.33841e-05	9	transmembrane protein 115	protein-coding
70021	Nt5dc2	0.613967	-0.703767	1.09891e-05	0.000163241	14	5'-nucleotidase domain containing 2	protein-coding
106014	Fam19a5	0.613925	-0.703866	1.92991e-06	5.31287e-05	15	family with sequence similarity 19, member A5	protein-coding
14701	Gng12	0.613628	-0.704563	7.20414e-08	1.00597e-05	6	guanine nucleotide binding protein (G protein), gamma 12	protein-coding
244216	Zfp771	0.613334	-0.705255	0.000105512	0.000793862	7	zinc finger protein 771	protein-coding
27984	Efhd2	0.613036	-0.705955	4.16667e-08	8.03979e-06	4	EF hand domain containing 2	protein-coding
68267	Slc25a22	0.61255	-0.707099	0.000465218	0.00246363	7	solute carrier family 25 (mitochondrial carrier, glutamate), member 22	protein-coding
56409	Nudt3	0.61237	-0.707524	8.84282e-07	3.35011e-05	17	nudix (nucleotide diphosphate linked moiety X)-type motif 3	protein-coding
231670	Fbxo21	0.612276	-0.707745	1.01719e-07	1.09331e-05	5	F-box protein 21	protein-coding
22145	Tuba4a	0.612077	-0.708214	0.000548252	0.00278856	1	tubulin, alpha 4A	protein-coding
71833	Dcaf7	0.612018	-0.708354	2.75516e-07	1.82878e-05	11	DDB1 and CUL4 associated factor 7	protein-coding
239857	Cadm2	0.611782	-0.70891	4.71501e-05	0.000447768	16	cell adhesion molecule 2	protein-coding
26570	Slc7a11	0.61163	-0.709268	4.59375e-05	0.00043981	3	solute carrier family 7 (cationic amino acid transporter, y+ system), member 11	protein-coding
68728	Trp53inp2	0.611343	-0.709946	0.000592961	0.00297673	2	transformation related protein 53 inducible nuclear protein 2	protein-coding
68077	Gltscr2	0.611242	-0.710184	4.90343e-06	9.52833e-05	7	glioma tumor suppressor candidate region gene 2	protein-coding
24100	Tpra1	0.6112	-0.710283	4.00332e-06	8.37148e-05	6	transmembrane protein, adipocyte asscociated 1	protein-coding
66626	5730403B10Rik	0.611016	-0.710717	1.26237e-06	4.12846e-05	16	RIKEN cDNA 5730403B10 gene	protein-coding
272381	Lrrc4b	0.611016	-0.710717	2.24125e-06	5.82259e-05	7	leucine rich repeat containing 4B	protein-coding
68777	Tmem53	0.609785	-0.713628	7.13184e-07	3.07669e-05	4	transmembrane protein 53	protein-coding
228543	Rhov	0.609706	-0.713815	0.000149177	0.00103203	2	ras homolog gene family, member V	protein-coding
20302	Ccl3	0.609327	-0.714711	0.000302189	0.00175199	11	chemokine (C-C motif) ligand 3	protein-coding
26938	St6galnac5	0.608263	-0.717233	3.09666e-06	7.19109e-05	3	ST6 (alpha-N-acetyl-neuraminyl-2,3-beta-galactosyl-1,3)-N-acetylgalactosaminide alpha-2,6-sialyltransferase 5	protein-coding
240332	Slc6a7	0.6082	-0.717382	4.1312e-05	0.000407849	18	solute carrier family 6 (neurotransmitter transporter, L-proline), member 7	protein-coding
106073	Mfsd5	0.608101	-0.717616	7.52796e-06	0.000127519	15	major facilitator superfamily domain containing 5	protein-coding
64540	Tspan4	0.608087	-0.71765	1.85618e-06	5.19069e-05	7	tetraspanin 4	protein-coding
234699	Edc4	0.607912	-0.718067	1.89589e-07	1.50713e-05	8	enhancer of mRNA decapping 4	protein-coding
338365	Slc41a2	0.607465	-0.719127	2.75492e-05	0.000307578	10	solute carrier family 41, member 2	protein-coding
68521	Fam189b	0.606934	-0.720389	6.83743e-05	0.000582361	3	family with sequence similarity 189, member B	protein-coding
68758	Abhd11	0.606766	-0.720789	1.5968e-05	0.000211959	5	abhydrolase domain containing 11	protein-coding
19325	Rab10	0.606222	-0.722083	7.67043e-07	3.12266e-05	12	RAB10, member RAS oncogene family	protein-coding
237716	Gpr75	0.606083	-0.722413	4.05392e-06	8.4365e-05	11	G protein-coupled receptor 75	protein-coding
69551	2310022B05Rik	0.605466	-0.723882	3.11176e-07	1.9979e-05	8	RIKEN cDNA 2310022B05 gene	protein-coding
96957	Tmem62	0.605387	-0.72407	4.0902e-05	0.000404919	2	transmembrane protein 62	protein-coding
69234	Zfp688	0.605366	-0.724122	4.80293e-06	9.4566e-05	7	zinc finger protein 688	protein-coding
14979	H2-Ke6	0.605205	-0.724504	7.78765e-05	0.000640174	17	H2-K region expressed gene 6	protein-coding
15463	Agfg1	0.604814	-0.725436	2.91022e-09	2.64708e-06	1	ArfGAP with FG repeats 1	protein-coding
14731	Gpaa1	0.604742	-0.725609	1.81817e-05	0.000229754	15	GPI anchor attachment protein 1	protein-coding
214240	Disp2	0.604643	-0.725845	0.000292221	0.00170536	2	dispatched homolog 2 (Drosophila)	protein-coding
22195	Ube2l3	0.6045	-0.726185	3.31825e-07	2.07758e-05	16	ubiquitin-conjugating enzyme E2L 3	protein-coding
225895	Taf6l	0.604284	-0.726701	1.89193e-08	5.90532e-06	19	TAF6-like RNA polymerase II, p300/CBP-associated factor (PCAF)-associated factor	protein-coding
109006	Ciapin1	0.603849	-0.727739	4.40996e-07	2.40003e-05	8	cytokine induced apoptosis inhibitor 1	protein-coding
620966	Gm6194	0.603482	-0.728616	9.65178e-05	0.000744942	3	transmembrane protein 189 pseudogene	pseudo
26445	Psmb2	0.603389	-0.72884	1.24957e-05	0.000177525	4	proteasome (prosome, macropain) subunit, beta type 2	protein-coding
407243	Tmem189	0.603369	-0.728888	8.20101e-05	0.000664375	2	transmembrane protein 189	protein-coding
68277	2310057M21Rik	0.602724	-0.730429	3.44185e-08	7.63163e-06	7	RIKEN cDNA 2310057M21 gene	protein-coding
70727	Rasgef1a	0.602513	-0.730936	0.000121105	0.000879088	6	RasGEF domain family, member 1A	protein-coding
67568	Mrfap1	0.602143	-0.731821	2.84464e-05	0.000312736	5	Morf4 family associated protein 1	protein-coding
20608	Sstr4	0.601899	-0.732406	1.13521e-05	0.000166715	2	somatostatin receptor 4	protein-coding
117148	Necab2	0.600703	-0.735276	1.73938e-06	4.98223e-05	8	N-terminal EF-hand calcium binding protein 2	protein-coding
64051	Sv2a	0.600424	-0.735947	1.25923e-07	1.20753e-05	3	synaptic vesicle glycoprotein 2 a	protein-coding
20361	Sema7a	0.600341	-0.736146	4.89222e-06	9.52636e-05	9	sema domain, immunoglobulin domain (Ig), and GPI membrane anchor, (semaphorin) 7A	protein-coding
73218	3110056O03Rik	0.599994	-0.73698	7.51134e-07	3.11383e-05	10	RIKEN cDNA 3110056O03 gene	protein-coding
77975	Tmem50b	0.598785	-0.739891	2.22785e-06	5.81186e-05	16	transmembrane protein 50B	protein-coding
66913	Kdelr2	0.598739	-0.740001	1.59035e-08	5.35796e-06	5	KDEL (Lys-Asp-Glu-Leu) endoplasmic reticulum protein retention receptor 2	protein-coding
51812	Mcrs1	0.598092	-0.741561	5.0155e-05	0.000467944	15	microspherule protein 1	protein-coding
100039316	Gm9843	0.59809	-0.741565	1.44026e-07	1.27234e-05	16	predicted gene 9843	pseudo
66085	Eif3f	0.598037	-0.741693	2.25447e-06	5.84977e-05	7	eukaryotic translation initiation factor 3, subunit F	protein-coding
107271	Yars	0.597925	-0.741964	0.000192676	0.00125507	4	tyrosyl-tRNA synthetase	protein-coding
243764	Chrm2	0.59772	-0.742458	0.000430137	0.00231659	6	cholinergic receptor, muscarinic 2, cardiac	protein-coding
12568	Cdk5	0.597674	-0.74257	1.29826e-07	1.20858e-05	5	cyclin-dependent kinase 5	protein-coding
381677	Vgf	0.597312	-0.743443	0.000415131	0.00225177	5	VGF nerve growth factor inducible	protein-coding
66229	Rpl7l1	0.597295	-0.743486	5.36507e-07	2.65207e-05	17	ribosomal protein L7-like 1	protein-coding
14706	Gng4	0.597281	-0.743519	8.39293e-05	0.000675796	13	guanine nucleotide binding protein (G protein), gamma 4	protein-coding
16513	Kcnj10	0.597211	-0.743687	9.68616e-06	0.000150504	1	potassium inwardly-rectifying channel, subfamily J, member 10	protein-coding
14761	Gpr27	0.596855	-0.744547	3.78994e-06	8.07646e-05	6	G protein-coupled receptor 27	protein-coding
67623	Tm7sf3	0.596507	-0.745389	4.0924e-06	8.49083e-05	6	transmembrane 7 superfamily member 3	protein-coding
66940	Shisa5	0.596421	-0.745598	5.29865e-05	0.000487068	9	shisa homolog 5 (Xenopus laevis)	protein-coding
233744	Spon1	0.595888	-0.746887	0.000168363	0.00112916	7	spondin 1, (f-spondin) extracellular matrix protein	protein-coding
54351	Elp5	0.595829	-0.74703	5.34105e-07	2.64869e-05	11	elongator acetyltransferase complex subunit 5	protein-coding
109689	Arrb1	0.59579	-0.747123	1.50503e-06	4.59628e-05	7	arrestin, beta 1	protein-coding
223921	Aaas	0.595552	-0.7477	1.21527e-07	1.20534e-05	15	achalasia, adrenocortical insufficiency, alacrimia	protein-coding
11438	Chrna4	0.595547	-0.747713	0.000226439	0.0014115	2	cholinergic receptor, nicotinic, alpha polypeptide 4	protein-coding
78611	Btbd19	0.595329	-0.748242	0.000796016	0.00377721	4	BTB (POZ) domain containing 19	miscRNA
56748	Nfu1	0.595173	-0.748618	3.44307e-05	0.000357006	6	NFU1 iron-sulfur cluster scaffold homolog (S. cerevisiae)	protein-coding
104130	Ndufb11	0.594857	-0.749385	1.77779e-05	0.000226622	X	NADH dehydrogenase (ubiquinone) 1 beta subcomplex, 11	protein-coding
11677	Akr1b3	0.594528	-0.750184	4.11129e-05	0.000406626	6	aldo-keto reductase family 1, member B3 (aldose reductase)	protein-coding
433926	Lrrc8b	0.594347	-0.750621	7.83276e-06	0.000131319	5	leucine rich repeat containing 8 family, member B	protein-coding
23912	Rhof	0.594192	-0.751	0.00060228	0.00301424	5	ras homolog gene family, member f	protein-coding
15183	Hdac3	0.594087	-0.751254	1.01252e-07	1.09331e-05	18	histone deacetylase 3	protein-coding
13643	Efnb3	0.59388	-0.751756	4.88631e-05	0.0004587	11	ephrin B3	protein-coding
26417	Mapk3	0.593783	-0.751992	1.36685e-05	0.000189209	7	mitogen-activated protein kinase 3	protein-coding
108069	Grm3	0.593722	-0.75214	0.000140569	0.000986309	5	glutamate receptor, metabotropic 3	protein-coding
72832	Crtac1	0.593472	-0.752747	5.6388e-06	0.000104527	19	cartilage acidic protein 1	protein-coding
58887	Repin1	0.593224	-0.753352	4.64159e-07	2.44461e-05	6	replication initiator 1	protein-coding
20420	Shd	0.593076	-0.75371	1.5595e-05	0.000208179	17	src homology 2 domain-containing transforming protein D	protein-coding
57776	Ttyh1	0.59299	-0.753921	3.22729e-06	7.33397e-05	7	tweety homolog 1 (Drosophila)	protein-coding
76522	Naa38	0.59246	-0.755211	4.29752e-09	2.94986e-06	6	N(alpha)-acetyltransferase 38, NatC auxiliary subunit	protein-coding
239114	Il17d	0.592129	-0.756016	3.40113e-07	2.09852e-05	14	interleukin 17D	protein-coding
19172	Psmb4	0.592113	-0.756056	0.000578167	0.00291279	3	proteasome (prosome, macropain) subunit, beta type 4	protein-coding
57436	Gabarapl1	0.592069	-0.756163	3.42035e-06	7.58212e-05	6	gamma-aminobutyric acid (GABA) A receptor-associated protein-like 1	protein-coding
17188	Maz	0.592032	-0.756253	7.71009e-07	3.12266e-05	7	MYC-associated zinc finger protein (purine-binding transcription factor)	protein-coding
110911	Cds2	0.592009	-0.75631	1.28784e-08	4.95657e-06	2	CDP-diacylglycerol synthase (phosphatidate cytidylyltransferase) 2	protein-coding
319818	A930011G23Rik	0.591964	-0.756419	1.41317e-05	0.000193638	5	RIKEN cDNA A930011G23 gene	miscRNA
71687	Tmem25	0.591196	-0.758291	1.56488e-06	4.72468e-05	9	transmembrane protein 25	protein-coding
56752	Aldh9a1	0.59107	-0.758599	4.80012e-07	2.48958e-05	1	aldehyde dehydrogenase 9, subfamily A1	protein-coding
68631	Cryl1	0.591041	-0.75867	8.23037e-07	3.22901e-05	14	crystallin, lambda 1	protein-coding
50784	Ppap2c	0.590936	-0.758927	4.94386e-06	9.54809e-05	10	phosphatidic acid phosphatase type 2C	protein-coding
68044	Chac2	0.59084	-0.75916	1.46316e-05	0.000198692	11	ChaC, cation transport regulator 2	protein-coding
407819	BC031181	0.59069	-0.759527	3.79008e-07	2.20395e-05	18	cDNA sequence BC031181	protein-coding
13489	Drd2	0.590243	-0.76062	3.44534e-05	0.000357067	9	dopamine receptor D2	protein-coding
228994	Ythdf1	0.58955	-0.762314	1.5625e-05	0.000208447	2	YTH domain family 1	protein-coding
67675	Cuta	0.588895	-0.763918	9.04859e-05	0.000711798	17	cutA divalent cation tolerance homolog (E. coli)	protein-coding
69440	Fam116b	0.58876	-0.764249	3.40642e-08	7.63163e-06	15	family with sequence similarity 116, member B	protein-coding
51897	Atg13	0.588428	-0.765063	3.24407e-06	7.34066e-05	2	autophagy related 13	protein-coding
225861	Snx32	0.588211	-0.765594	1.48694e-07	1.29878e-05	19	sorting nexin 32	protein-coding
20193	S100a1	0.588031	-0.766036	0.000861055	0.00400963	3	S100 calcium binding protein A1	protein-coding
68533	Mphosph6	0.587363	-0.767675	0.000107715	0.000807008	8	M phase phosphoprotein 6	protein-coding
60409	Trappc4	0.587077	-0.768379	4.94983e-08	8.32712e-06	9	trafficking protein particle complex 4	protein-coding
58810	Akr1a1	0.587013	-0.768536	8.91216e-08	1.06938e-05	4	aldo-keto reductase family 1, member A1 (aldehyde reductase)	protein-coding
66617	Ntmt1	0.586905	-0.768802	9.01945e-07	3.39429e-05	2	N-terminal Xaa-Pro-Lys N-methyltransferase 1	protein-coding
76980	Ube2ql1	0.58679	-0.769085	4.54354e-08	8.32712e-06	13	ubiquitin-conjugating enzyme E2Q family-like 1	protein-coding
72927	Hepacam	0.586367	-0.770123	0.000900726	0.00413807	9	hepatocyte cell adhesion molecule	protein-coding
109648	Npy	0.586287	-0.770322	6.50147e-05	0.000561012	6	neuropeptide Y	protein-coding
71803	Slc25a18	0.586167	-0.770616	0.000511715	0.00264332	6	solute carrier family 25 (mitochondrial carrier), member 18	protein-coding
231430	Cox18	0.585724	-0.771706	2.74447e-07	1.82878e-05	5	COX18 cytochrome c oxidase assembly homolog (S. cerevisiae)	protein-coding
27369	Dguok	0.585354	-0.772619	7.67482e-06	0.000129284	6	deoxyguanosine kinase	protein-coding
72590	Ppme1	0.585311	-0.772724	4.12957e-05	0.000407849	7	protein phosphatase methylesterase 1	protein-coding
14998	H2-DMa	0.584441	-0.774872	0.000253647	0.00153907	17	histocompatibility 2, class II, locus DMa	protein-coding
80876	Ifitm2	0.583971	-0.77603	0.000224491	0.00140251	7	interferon induced transmembrane protein 2	protein-coding
14085	Fah	0.583873	-0.776273	3.1712e-06	7.26092e-05	7	fumarylacetoacetate hydrolase	protein-coding
100041106	Gm3141	0.583715	-0.776663	0.000276378	0.00163995	14	predicted gene 3141	protein-coding
240334	Pcyox1l	0.583544	-0.777086	9.79843e-07	3.5362e-05	18	prenylcysteine oxidase 1 like	protein-coding
16418	Eif6	0.580863	-0.78373	6.21817e-05	0.000545149	2	eukaryotic translation initiation factor 6	protein-coding
18183	Nrg3	0.580035	-0.785789	2.67406e-06	6.54637e-05	14	neuregulin 3	protein-coding
233781	Xylt1	0.579869	-0.7862	1.36757e-06	4.30614e-05	7	xylosyltransferase 1	protein-coding
269295	Rtn4rl2	0.579741	-0.786519	0.000195617	0.00126855	2	reticulon 4 receptor-like 2	protein-coding
216613	Ccdc85a	0.579647	-0.786755	9.73678e-06	0.000150959	11	coiled-coil domain containing 85A	protein-coding
24045	Scamp3	0.57908	-0.788166	0.000257594	0.00155836	3	secretory carrier membrane protein 3	protein-coding
68942	Chmp2b	0.578811	-0.788837	0.000130381	0.000932388	16	charged multivesicular body protein 2B	protein-coding
69106	Stoml1	0.578783	-0.788905	2.95227e-07	1.94e-05	9	stomatin-like 1	protein-coding
433485	Tmem90b	0.577101	-0.793104	1.27996e-05	0.000180721	2	transmembrane protein 90B	protein-coding
14396	Gabra3	0.576341	-0.795007	3.34613e-05	0.000349	X	gamma-aminobutyric acid (GABA) A receptor, subunit alpha 3	protein-coding
104416	Bap1	0.574835	-0.798779	6.44909e-09	3.52907e-06	14	Brca1 associated protein 1	protein-coding
12348	Car11	0.573935	-0.801041	9.24967e-07	3.45034e-05	7	carbonic anhydrase 11	protein-coding
17993	Ndufs4	0.573918	-0.801083	4.38153e-06	8.94211e-05	13	NADH dehydrogenase (ubiquinone) Fe-S protein 4	protein-coding
64294	Itm2c	0.573828	-0.801311	2.42033e-05	0.000280872	1	integral membrane protein 2C	protein-coding
71949	Lass5	0.573376	-0.802448	7.4609e-07	3.10505e-05	15	LAG1 homolog, ceramide synthase 5	protein-coding
108071	Grm5	0.572609	-0.804379	6.26968e-07	2.889e-05	7	glutamate receptor, metabotropic 5	protein-coding
328734	Pisd-ps2	0.572336	-0.805066	1.52423e-05	0.000204888	17	phosphatidylserine decarboxylase, pseudogene 2	pseudo
73724	Mcee	0.572138	-0.805566	5.49834e-05	0.000499788	7	methylmalonyl CoA epimerase	protein-coding
52696	Zwint	0.571647	-0.806803	1.28275e-07	1.20753e-05	10	ZW10 interactor	protein-coding
381629	Atraid	0.57083	-0.808866	4.21521e-07	2.32989e-05	5	all-trans retinoic acid induced differentiation factor	protein-coding
66437	Fis1	0.570585	-0.809486	2.40828e-07	1.69168e-05	5	fission 1 (mitochondrial outer membrane) homolog (yeast)	protein-coding
59003	Maea	0.570468	-0.809783	4.99996e-07	2.55721e-05	5	macrophage erythroblast attacher	protein-coding
66114	Dnajc30	0.570307	-0.810189	7.86926e-05	0.00064389	5	DnaJ (Hsp40) homolog, subfamily C, member 30	protein-coding
330941	AI593442	0.570045	-0.810851	9.83641e-06	0.000151728	9	expressed sequence AI593442	protein-coding
225642	Grp	0.569678	-0.81178	8.07711e-07	3.19213e-05	18	gastrin releasing peptide	protein-coding
109115	Supt3h	0.56947	-0.812307	3.11569e-07	1.9979e-05	17	suppressor of Ty 3 homolog (S. cerevisiae)	protein-coding
231290	Slc10a4	0.56765	-0.816927	4.82179e-06	9.46876e-05	5	solute carrier family 10 (sodium/bile acid cotransporter family), member 4	protein-coding
110595	Timp4	0.56748	-0.817357	0.00020622	0.00132037	6	tissue inhibitor of metalloproteinase 4	protein-coding
12868	Cox8a	0.566967	-0.818663	2.23469e-06	5.81714e-05	19	cytochrome c oxidase, subunit VIIIa	protein-coding
69202	Ptms	0.566072	-0.820944	4.63078e-08	8.32712e-06	6	parathymosin	protein-coding
381353	Gm996	0.565637	-0.82205	7.97636e-06	0.000132548	2	predicted gene 996	protein-coding
56473	Fads2	0.565113	-0.823388	8.02794e-08	1.05469e-05	19	fatty acid desaturase 2	protein-coding
66587	Fastk	0.564951	-0.823802	7.70996e-07	3.12266e-05	5	Fas-activated serine/threonine kinase	protein-coding
80976	Syt13	0.563728	-0.82693	5.08147e-06	9.75174e-05	2	synaptotagmin XIII	protein-coding
64176	Sv2b	0.563679	-0.827054	4.49469e-07	2.40789e-05	7	synaptic vesicle glycoprotein 2 b	protein-coding
54369	Nme6	0.563514	-0.827476	1.74463e-06	4.98996e-05	9	NME/NM23 nucleoside diphosphate kinase 6	protein-coding
243529	H1fx	0.563369	-0.827849	8.08209e-07	3.19213e-05	6	H1 histone family, member X	protein-coding
213350	Pddc1	0.563234	-0.828195	1.2696e-06	4.13935e-05	7	Parkinson disease 7 domain containing 1	protein-coding
13007	Csrp1	0.563088	-0.828567	6.39956e-06	0.000113848	1	cysteine and glycine-rich protein 1	protein-coding
26949	Vat1	0.562825	-0.829241	9.81305e-07	3.5362e-05	11	vesicle amine transport protein 1 homolog (T californica)	protein-coding
12971	Crym	0.562785	-0.829344	2.26765e-07	1.64608e-05	7	crystallin, mu	protein-coding
70310	Plscr3	0.562614	-0.829782	2.09546e-07	1.60563e-05	11	phospholipid scramblase 3	protein-coding
320343	Lypd6	0.562428	-0.83026	3.566e-06	7.77326e-05	2	LY6/PLAUR domain containing 6	protein-coding
319740	Zfyve27	0.562339	-0.830487	1.7741e-07	1.44718e-05	19	zinc finger, FYVE domain containing 27	protein-coding
105859	Csdc2	0.562074	-0.831169	0.000169196	0.00113394	15	cold shock domain containing C2, RNA binding	protein-coding
328092	6530401N04Rik	0.561978	-0.831415	9.38635e-07	3.46391e-05	12	RIKEN cDNA 6530401N04 gene	protein-coding
94232	Ubqln4	0.561733	-0.832042	2.83603e-06	6.77917e-05	3	ubiquilin 4	protein-coding
17112	Tm4sf1	0.561435	-0.832809	1.64091e-05	0.000215494	3	transmembrane 4 superfamily member 1	protein-coding
28075	Desi1	0.561327	-0.833087	3.72864e-06	7.97786e-05	15	desumoylating isopeptidase 1	protein-coding
20972	Syngr1	0.561059	-0.833776	5.08969e-06	9.75869e-05	15	synaptogyrin 1	protein-coding
73826	Poldip3	0.560457	-0.835324	9.42816e-08	1.08169e-05	15	polymerase (DNA-directed), delta interacting protein 3	protein-coding
18674	Slc25a3	0.558307	-0.84087	1.45378e-05	0.000197671	10	solute carrier family 25 (mitochondrial carrier, phosphate carrier), member 3	protein-coding
18205	Ntf3	0.558037	-0.841566	2.4759e-05	0.00028513	6	neurotrophin 3	protein-coding
103742	Mien1	0.557994	-0.841679	3.842e-07	2.22257e-05	11	migration and invasion enhancer 1	protein-coding
232333	Slc6a1	0.557831	-0.842101	9.88796e-08	1.09331e-05	6	solute carrier family 6 (neurotransmitter transporter, GABA), member 1	protein-coding
67808	Tprgl	0.557778	-0.842236	1.95745e-06	5.36782e-05	4	transformation related protein 63 regulated like	protein-coding
107242	AI837181	0.557528	-0.842884	1.27411e-06	4.14771e-05	19	expressed sequence AI837181	protein-coding
72296	Rusc1	0.557516	-0.842916	1.82382e-06	5.11367e-05	3	RUN and SH3 domain containing 1	protein-coding
74325	Cltb	0.557441	-0.843108	1.10132e-06	3.82579e-05	13	clathrin, light polypeptide (Lcb)	protein-coding
235584	Dusp7	0.557231	-0.843653	3.59179e-05	0.000368467	9	dual specificity phosphatase 7	protein-coding
18391	Sigmar1	0.557138	-0.843893	1.34768e-06	4.28854e-05	4	sigma non-opioid intracellular receptor 1	protein-coding
170758	Rac3	0.557126	-0.843925	1.99623e-06	5.40823e-05	11	RAS-related C3 botulinum substrate 3	protein-coding
228777	Nrsn2	0.557018	-0.844203	4.74386e-05	0.000449373	2	neurensin 2	protein-coding
20605	Sstr1	0.556336	-0.845972	9.22961e-06	0.000146193	12	somatostatin receptor 1	protein-coding
69499	Tsr2	0.555707	-0.847604	7.20578e-07	3.08352e-05	X	TSR2, 20S rRNA accumulation, homolog (S. cerevisiae)	protein-coding
666648	Gm8213	0.555057	-0.849293	6.38213e-08	9.50307e-06	6	predicted pseudogene 8213	protein-coding
75613	Med25	0.554697	-0.850229	6.55201e-05	0.000563935	7	mediator of RNA polymerase II transcription, subunit 25 homolog (yeast)	protein-coding
14704	Gng3	0.55397	-0.852119	4.1236e-06	8.52224e-05	19	guanine nucleotide binding protein (G protein), gamma 3	protein-coding
69714	Tfpt	0.55369	-0.852849	1.57711e-06	4.74455e-05	7	TCF3 (E2A) fusion partner	protein-coding
52430	Echdc2	0.55359	-0.85311	4.73381e-06	9.38701e-05	4	enoyl Coenzyme A hydratase domain containing 2	protein-coding
74257	Tspan17	0.553213	-0.854094	9.95915e-06	0.000153176	13	tetraspanin 17	protein-coding
12490	Cd34	0.552271	-0.856552	1.00406e-05	0.000153654	1	CD34 antigen	protein-coding
378462	Morn2	0.552202	-0.856732	1.14465e-06	3.93125e-05	17	MORN repeat containing 2	protein-coding
67669	l7Rn6	0.551861	-0.857624	1.35695e-07	1.21534e-05	7	lethal, Chr 7, Rinchik 6	protein-coding
434156	Eid2b	0.551857	-0.857634	8.26977e-09	3.92666e-06	7	EP300 interacting inhibitor of differentiation 2B	protein-coding
27096	Trappc3	0.551266	-0.85918	9.29149e-08	1.07328e-05	4	trafficking protein particle complex 3	protein-coding
93734	Mpv17l	0.551085	-0.859652	1.34665e-05	0.000187305	16	Mpv17 transgene, kidney disease mutant-like	protein-coding
56795	Arl10	0.549294	-0.864349	5.05777e-07	2.56048e-05	13	ADP-ribosylation factor-like 10	protein-coding
223918	Spryd3	0.549072	-0.864933	0.00012791	0.000919055	15	SPRY domain containing 3	protein-coding
27883	D16H22S680E	0.548812	-0.865615	7.19253e-07	3.08352e-05	16	DNA segment, Chr 16, human D22S680E, expressed	protein-coding
654795	Sdr39u1	0.54848	-0.86649	2.55162e-07	1.74704e-05	14	short chain dehydrogenase/reductase family 39U, member 1	protein-coding
69524	Esam	0.548389	-0.866729	4.33507e-05	0.000422514	9	endothelial cell-specific adhesion molecule	protein-coding
67865	Rgs10	0.547531	-0.868988	5.72734e-06	0.000105707	7	regulator of G-protein signalling 10	protein-coding
75692	Nr2c2ap	0.547092	-0.870145	2.25915e-06	5.85475e-05	8	nuclear receptor 2C2-associated protein	protein-coding
56279	Fam69b	0.547047	-0.870264	2.42937e-05	0.000281613	2	family with sequence similarity 69, member B	protein-coding
227522	Rpp38	0.545965	-0.873119	7.68051e-07	3.12266e-05	2	ribonuclease P/MRP 38 subunit (human)	protein-coding
209027	Pycr1	0.545535	-0.874256	0.000196198	0.00127155	11	pyrroline-5-carboxylate reductase 1	protein-coding
68082	Dusp19	0.545511	-0.874319	1.35047e-08	5.02874e-06	2	dual specificity phosphatase 19	protein-coding
94065	Mrpl34	0.545049	-0.875543	1.96934e-06	5.39346e-05	8	mitochondrial ribosomal protein L34	protein-coding
66050	0610009B22Rik	0.544748	-0.876339	7.16147e-07	3.08321e-05	11	RIKEN cDNA 0610009B22 gene	protein-coding
73486	1700084J12Rik	0.544135	-0.877964	1.40759e-05	0.000193123	15	ribosomal protein L7-like 1 pseudogene	pseudo
67092	Gatm	0.543226	-0.880377	1.49184e-05	0.000201571	2	glycine amidinotransferase (L-arginine:glycine amidinotransferase)	protein-coding
100504360	D730003I15Rik	0.541327	-0.885429	3.76919e-07	2.20395e-05	1	RIKEN cDNA D730003I15 gene	unknown
16322	Inha	0.540364	-0.887997	2.65881e-08	7.13313e-06	1	inhibin alpha	protein-coding
330171	Kctd10	0.538954	-0.891767	8.57955e-08	1.06938e-05	5	potassium channel tetramerisation domain containing 10	protein-coding
67557	Larp6	0.538163	-0.893886	3.15595e-05	0.000334925	9	La ribonucleoprotein domain family, member 6	protein-coding
69908	Rab3b	0.537583	-0.895441	3.86188e-05	0.000387925	4	RAB3B, member RAS oncogene family	protein-coding
230075	Ndufb6	0.536302	-0.898883	0.000813345	0.00383798	4	NADH dehydrogenase (ubiquinone) 1 beta subcomplex, 6	protein-coding
280411	Lix1l	0.53592	-0.899911	7.89782e-06	0.000132201	3	Lix1-like	protein-coding
320208	Tmem91	0.535092	-0.90214	4.90761e-06	9.52833e-05	7	transmembrane protein 91	protein-coding
68128	Fam120aos	0.534497	-0.903746	6.25886e-06	0.000112105	13	family with sequence similarity 120A opposite strand	miscRNA
51800	Bok	0.533525	-0.906372	3.93895e-07	2.25924e-05	1	BCL2-related ovarian killer protein	protein-coding
13806	Eno1	0.532564	-0.908974	1.9594e-05	0.000242922	4	enolase 1, alpha non-neuron	protein-coding
12955	Cryab	0.531305	-0.912389	9.19878e-05	0.000720724	9	crystallin, alpha B	protein-coding
12032	Bcan	0.53086	-0.913597	0.000360806	0.00201476	3	brevican	protein-coding
66439	2010012O05Rik	0.530787	-0.913795	1.55298e-05	0.0002077	19	RIKEN cDNA 2010012O05 gene	protein-coding
68197	Ndufc2	0.528719	-0.919426	3.61281e-07	2.17753e-05	7	NADH dehydrogenase (ubiquinone) 1, subcomplex unknown, 2	protein-coding
70426	Tekt5	0.526624	-0.925155	4.77576e-05	0.000451315	16	tektin 5	protein-coding
622311	Gm6310	0.526529	-0.925414	0.000582825	0.00293348	X	predicted pseudogene 6310	pseudo
414077	BC056474	0.525851	-0.927274	0.000770149	0.00367664	8	cDNA sequence BC056474	protein-coding
70620	Ube2v2	0.52537	-0.928595	3.28086e-06	7.40812e-05	16	ubiquitin-conjugating enzyme E2 variant 2	protein-coding
66119	Tomm6	0.52501	-0.929584	6.71461e-07	2.99407e-05	17	translocase of outer mitochondrial membrane 6 homolog (yeast)	protein-coding
12424	Cck	0.524688	-0.930468	0.000354356	0.00198433	9	cholecystokinin	protein-coding
12925	Crip1	0.523698	-0.933194	9.71098e-07	3.5362e-05	12	cysteine-rich protein 1 (intestinal)	protein-coding
66990	Tmem134	0.523353	-0.934145	9.84972e-09	4.44809e-06	19	transmembrane protein 134	protein-coding
73024	Emc7	0.522895	-0.935407	8.86669e-06	0.000142034	2	ER membrane protein complex subunit 7	protein-coding
22166	Txn1	0.522612	-0.936189	1.84571e-08	5.84705e-06	4	thioredoxin 1	protein-coding
18412	Sqstm1	0.522551	-0.936357	5.11091e-07	2.5767e-05	11	sequestosome 1	protein-coding
230991	B930041F14Rik	0.521851	-0.938291	6.20228e-07	2.86805e-05	4	RIKEN cDNA B930041F14 gene	protein-coding
238331	Zdhhc22	0.521478	-0.939321	2.22286e-06	5.81037e-05	12	zinc finger, DHHC-type containing 22	protein-coding
21767	Tex264	0.52131	-0.939787	4.88901e-08	8.32712e-06	9	testis expressed gene 264	protein-coding
68119	Cmtm3	0.520989	-0.940675	2.37978e-06	6.10771e-05	8	CKLF-like MARVEL transmembrane domain containing 3	protein-coding
244723	Olfm2	0.519425	-0.945014	2.87941e-06	6.84383e-05	9	olfactomedin 2	protein-coding
230868	Igsf21	0.518749	-0.946891	7.8696e-06	0.000131833	4	immunoglobulin superfamily, member 21	protein-coding
14865	Gstm4	0.518686	-0.947068	3.45555e-06	7.64428e-05	3	glutathione S-transferase, mu 4	protein-coding
69480	Ttc9	0.518431	-0.947777	7.44116e-08	1.00901e-05	12	tetratricopeptide repeat domain 9	protein-coding
20539	Slc7a5	0.51827	-0.948225	6.76123e-05	0.000578192	8	solute carrier family 7 (cationic amino acid transporter, y+ system), member 5	protein-coding
14617	Gjd2	0.51827	-0.948225	4.2354e-06	8.68564e-05	2	gap junction protein, delta 2	protein-coding
56214	Scamp4	0.516965	-0.951861	4.2322e-05	0.00041568	10	secretory carrier membrane protein 4	protein-coding
20597	Smpd1	0.51695	-0.951903	1.64769e-05	0.000215612	7	sphingomyelin phosphodiesterase 1, acid lysosomal	protein-coding
27280	Phlda3	0.516548	-0.953026	2.21382e-05	0.000262652	1	pleckstrin homology-like domain, family A, member 3	protein-coding
69094	Tmem160	0.515802	-0.955112	5.99884e-06	0.000109012	7	transmembrane protein 160	protein-coding
57319	Smpdl3a	0.515118	-0.957025	1.63378e-06	4.79627e-05	10	sphingomyelin phosphodiesterase, acid-like 3A	protein-coding
69802	Cox11	0.51488	-0.957691	6.97793e-07	3.03497e-05	11	COX11 homolog, cytochrome c oxidase assembly protein (yeast)	protein-coding
67564	Tmem35	0.512587	-0.964132	3.61508e-07	2.17753e-05	X	transmembrane protein 35	protein-coding
74330	Dnajc14	0.512194	-0.965239	1.93868e-07	1.51839e-05	10	DnaJ (Hsp40) homolog, subfamily C, member 14	protein-coding
75530	Lyrm7	0.510821	-0.96911	2.29637e-05	0.000269582	11	LYR motif containing 7	protein-coding
56390	Sssca1	0.509517	-0.972798	2.0164e-05	0.000248243	19	Sjogren's syndrome/scleroderma autoantigen 1 homolog (human)	protein-coding
71923	2310047M10Rik	0.50916	-0.973809	5.98984e-07	2.80032e-05	11	RIKEN cDNA 2310047M10 gene	protein-coding
227622	BC029214	0.508371	-0.976047	8.80001e-08	1.06938e-05	2	cDNA sequence BC029214	protein-coding
56327	Arl2	0.508309	-0.976222	2.8188e-05	0.000311337	19	ADP-ribosylation factor-like 2	protein-coding
17256	Mea1	0.507705	-0.977936	4.78676e-07	2.48958e-05	17	male enhanced antigen 1	protein-coding
18673	Phb	0.506205	-0.982205	1.8408e-05	0.000231464	11	prohibitin	protein-coding
18100	Mrpl40	0.505363	-0.984609	1.2576e-06	4.12405e-05	16	mitochondrial ribosomal protein L40	protein-coding
242109	Zfp697	0.504135	-0.988118	7.62675e-07	3.11918e-05	3	zinc finger protein 697	protein-coding
12903	Crabp1	0.503204	-0.990786	1.2744e-07	1.20753e-05	9	cellular retinoic acid binding protein I	protein-coding
77407	Rab35	0.502219	-0.993612	1.09394e-07	1.13818e-05	5	RAB35, member RAS oncogene family	protein-coding
68552	1110003E01Rik	0.501831	-0.994727	3.14926e-08	7.59579e-06	5	RIKEN cDNA 1110003E01 gene	protein-coding
208624	Alg3	0.500271	-0.99922	3.98137e-05	0.000396921	16	asparagine-linked glycosylation 3 (alpha-1,3-mannosyltransferase)	protein-coding
26562	Ncdn	0.499812	-1.00054	1.20622e-05	0.000173338	4	neurochondrin	protein-coding
13349	Darc	0.499619	-1.0011	3.78775e-07	2.20395e-05	1	Duffy blood group, chemokine receptor	protein-coding
105853	Mal2	0.496341	-1.0106	2.21054e-05	0.000262652	15	mal, T cell differentiation protein 2	protein-coding
100040608	Fancf	0.494447	-1.01611	2.92062e-06	6.89546e-05	7	Fanconi anemia, complementation group F	protein-coding
67116	Cuedc2	0.493338	-1.01935	1.43194e-06	4.46299e-05	19	CUE domain containing 2	protein-coding
66226	Trappc2	0.492512	-1.02177	3.57714e-06	7.77839e-05	X	trafficking protein particle complex 2	protein-coding
57780	Fxyd7	0.491829	-1.02377	0.000207373	0.00132575	7	FXYD domain-containing ion transport regulator 7	protein-coding
224813	Gm88	0.488522	-1.0335	4.53551e-05	0.000436725	17	predicted gene 88	protein-coding
791296	6330403A02Rik	0.48804	-1.03493	4.6258e-06	9.26251e-05	1	RIKEN cDNA 6330403A02 gene	protein-coding
18582	Pde6d	0.48652	-1.03943	2.08211e-08	6.13788e-06	1	phosphodiesterase 6D, cGMP-specific, rod, delta	protein-coding
77254	Yif1b	0.48484	-1.04442	3.87289e-07	2.23375e-05	7	Yip1 interacting factor homolog B (S. cerevisiae)	protein-coding
13350	Dgat1	0.483877	-1.04729	1.07857e-08	4.57855e-06	15	diacylglycerol O-acyltransferase 1	protein-coding
20365	Serf1	0.479589	-1.06013	2.1173e-07	1.61173e-05	13	small EDRK-rich factor 1	protein-coding
19344	Rab5b	0.477794	-1.06554	2.27228e-07	1.64608e-05	10	RAB5B, member RAS oncogene family	protein-coding
212627	Prpsap2	0.476476	-1.06952	0.000123392	0.000893242	11	phosphoribosyl pyrophosphate synthetase-associated protein 2	protein-coding
330695	Ctxn1	0.475557	-1.07231	1.24171e-06	4.11753e-05	8	cortexin 1	protein-coding
29811	Ndrg2	0.474757	-1.07474	3.81279e-08	8.01253e-06	14	N-myc downstream regulated gene 2	protein-coding
50918	Myadm	0.474607	-1.07519	1.7865e-09	1.80468e-06	7	myeloid-associated differentiation marker	protein-coding
30840	Fbxl6	0.473659	-1.07808	3.73947e-07	2.20395e-05	15	F-box and leucine-rich repeat protein 6	protein-coding
69642	Mlip	0.472351	-1.08207	0.000302193	0.00175199	9	muscular LMNA-interacting protein	protein-coding
73723	Sh3bgrl3	0.470924	-1.08643	0.000176399	0.00117259	4	SH3 domain binding glutamic acid-rich protein-like 3	protein-coding
66096	0910001L09Rik	0.470457	-1.08787	4.30839e-09	2.94986e-06	5	RIKEN cDNA 0910001L09 gene	protein-coding
68970	Dcaf12	0.46901	-1.09231	3.86935e-09	2.94986e-06	4	DDB1 and CUL4 associated factor 12	protein-coding
67840	Mrp63	0.465651	-1.10268	1.28769e-07	1.20753e-05	14	mitochondrial ribosomal protein 63	protein-coding
277432	Vstm2l	0.463879	-1.10818	1.07351e-06	3.75994e-05	2	V-set and transmembrane domain containing 2-like	protein-coding
12794	Cnih2	0.463517	-1.10931	1.14437e-07	1.17339e-05	19	cornichon homolog 2 (Drosophila)	protein-coding
320024	Nceh1	0.460297	-1.11936	0.000205549	0.00131687	3	arylacetamide deacetylase-like 1	protein-coding
67067	Romo1	0.458303	-1.12563	1.92276e-07	1.51598e-05	2	reactive oxygen species modulator 1	protein-coding
19337	Rab33a	0.458214	-1.12591	2.99317e-09	2.64708e-06	X	RAB33A, member of RAS oncogene family	protein-coding
13180	Pcbd1	0.455401	-1.13479	1.13481e-06	3.91011e-05	10	pterin 4 alpha carbinolamine dehydratase/dimerization cofactor of hepatocyte nuclear factor 1 alpha (TCF1) 1	protein-coding
104362	Meig1	0.455151	-1.13558	4.00119e-05	0.000398336	2	meiosis expressed gene 1	protein-coding
14570	Arhgdig	0.454885	-1.13643	0.000136916	0.000968678	17	Rho GDP dissociation inhibitor (GDI) gamma	protein-coding
23825	Banf1	0.453418	-1.14109	1.26646e-06	4.13548e-05	19	barrier to autointegration factor 1	protein-coding
101314	Brk1	0.453133	-1.14199	9.27654e-07	3.45429e-05	6	BRICK1, SCAR/WAVE actin-nucleating complex subunit	protein-coding
28064	Yipf3	0.451706	-1.14654	1.19598e-06	4.03572e-05	17	Yip1 domain family, member 3	protein-coding
104886	Rab15	0.451398	-1.14753	1.28309e-06	4.15285e-05	12	RAB15, member RAS oncogene family	protein-coding
546695	Gm16519	0.450456	-1.15054	1.68794e-06	4.89371e-05	17	ribosomal protein L12 pseudogene	pseudo
22318	Vamp2	0.450429	-1.15063	5.97116e-06	0.000108638	11	vesicle-associated membrane protein 2	protein-coding
20183	Rxrg	0.449641	-1.15316	3.59782e-07	2.17753e-05	1	retinoid X receptor gamma	protein-coding
15354	Hmgb3	0.449365	-1.15404	1.92789e-06	5.31287e-05	X	high mobility group box 3	protein-coding
66278	1810013D10Rik	0.448717	-1.15612	1.27883e-07	1.20753e-05	5	RIKEN cDNA 1810013D10 gene	protein-coding
104252	Cdc42ep2	0.447324	-1.16061	9.36643e-06	0.000147589	19	CDC42 effector protein (Rho GTPase binding) 2	protein-coding
66168	Grina	0.445531	-1.1664	4.5822e-07	2.42537e-05	15	glutamate receptor, ionotropic, N-methyl D-aspartate-associated protein 1 (glutamate binding)	protein-coding
13010	Cst3	0.442374	-1.17666	4.53423e-08	8.32712e-06	2	cystatin C	protein-coding
75406	Ndufs7	0.442368	-1.17668	7.11455e-08	1.00597e-05	10	NADH dehydrogenase (ubiquinone) Fe-S protein 7	protein-coding
52585	Dhrs1	0.440087	-1.18414	1.46751e-07	1.2871e-05	14	dehydrogenase/reductase (SDR family) member 1	protein-coding
67267	2900010M23Rik	0.438918	-1.18798	3.49002e-06	7.67124e-05	17	RIKEN cDNA 2900010M23 gene	protein-coding
12010	B2m	0.43754	-1.19251	1.19356e-06	4.03396e-05	2	beta-2 microglobulin	protein-coding
17067	Ly6c1	0.434157	-1.20371	1.54534e-05	0.00020707	15	lymphocyte antigen 6 complex, locus C1	protein-coding
258315	Olfr767	0.433736	-1.20511	0.00035855	0.00200375	10	olfactory receptor 767	protein-coding
100087	Kti12	0.431843	-1.21142	3.10608e-06	7.20221e-05	4	KTI12 homolog, chromatin associated (S. cerevisiae)	protein-coding
20617	Snca	0.42932	-1.21988	3.98749e-08	8.01318e-06	6	synuclein, alpha	protein-coding
50721	Sirt6	0.429235	-1.22016	4.59799e-08	8.32712e-06	10	sirtuin 6 (silent mating type information regulation 2, homolog) 6 (S. cerevisiae)	protein-coding
68051	Nutf2	0.4289	-1.22129	4.18363e-06	8.63788e-05	8	nuclear transport factor 2	protein-coding
66445	Cyc1	0.427387	-1.22638	6.10796e-06	0.000110146	15	cytochrome c-1	protein-coding
68846	Rnf208	0.426653	-1.22886	1.79302e-07	1.44718e-05	2	ring finger protein 208	protein-coding
494448	Cbx6	0.426163	-1.23052	3.16115e-06	7.25853e-05	15	chromobox 6	protein-coding
239650	AI836003	0.425296	-1.23346	1.67562e-05	0.000218056	15	expressed sequence AI836003	protein-coding
67971	Tppp3	0.412054	-1.2791	5.02177e-08	8.32712e-06	8	tubulin polymerization-promoting protein family member 3	protein-coding
14705	Bscl2	0.410428	-1.2848	8.09961e-08	1.05469e-05	19	Bernardinelli-Seip congenital lipodystrophy 2 homolog (human)	protein-coding
17750	Mt2	0.409788	-1.28705	0.000191678	0.00125065	8	metallothionein 2	protein-coding
64144	Mllt1	0.405402	-1.30258	1.11795e-10	1.152e-06	17	myeloid/lymphoid or mixed-lineage leukemia (trithorax homolog, Drosophila); translocated to, 1	protein-coding
72393	Faim2	0.4018	-1.31545	7.0877e-06	0.000122406	15	Fas apoptotic inhibitory molecule 2	protein-coding
68479	Phf5a	0.397324	-1.33161	4.53062e-05	0.000436507	15	PHD finger protein 5A	protein-coding
381831	Igkv4-58	0.392289	-1.35001	0.000298035	0.00173262	6	immunoglobulin kappa variable 4-58	other
30052	Pcsk1n	0.39066	-1.35602	1.18547e-05	0.000171517	X	proprotein convertase subtilisin/kexin type 1 inhibitor	protein-coding
64011	Nrgn	0.389151	-1.3616	7.95106e-05	0.000647993	9	neurogranin	protein-coding
54376	Cacng3	0.388368	-1.3645	1.00343e-05	0.000153654	7	calcium channel, voltage-dependent, gamma subunit 3	protein-coding
19018	Scand1	0.376414	-1.40961	8.44999e-07	3.28477e-05	2	SCAN domain-containing 1	protein-coding
107771	Bmyc	0.3641	-1.45759	3.91596e-07	2.25247e-05	2	brain expressed myelocytomatosis oncogene	protein-coding
69833	Polr2f	0.362939	-1.4622	3.45176e-08	7.63163e-06	15	polymerase (RNA) II (DNA directed) polypeptide F	protein-coding
628746	Gm6910	0.357642	-1.48341	1.48216e-08	5.15718e-06	13	predicted gene 6910	protein-coding
723857	Mir377	0.350229	-1.51363	1.22713e-05	0.000175624	12	microRNA 377	miscRNA
66043	Atp5d	0.335396	-1.57606	1.34625e-06	4.28854e-05	10	ATP synthase, H+ transporting, mitochondrial F1 complex, delta subunit	protein-coding
66597	Trim13	0.333868	-1.58265	3.74596e-07	2.20395e-05	14	tripartite motif-containing 13	protein-coding
100217456	Snord53	0.319973	-1.64398	6.79365e-05	0.00057933	17	small nucleolar RNA, C/D box 53	snoRNA
110454	Ly6a	0.312459	-1.67826	0.000976939	0.00440994	15	lymphocyte antigen 6 complex, locus A	protein-coding
26446	Psmb3	0.305562	-1.71046	1.04522e-10	1.152e-06	11	proteasome (prosome, macropain) subunit, beta type 3	protein-coding
234852	Chmp1a	0.270582	-1.88586	5.47648e-09	3.35911e-06	8	charged multivesicular body protein 1A	protein-coding
11773	Ap2m1	0.243513	-2.03793	9.35267e-07	3.46391e-05	16	adaptor protein complex AP-2, mu1	protein-coding
21748	Terc	0.241605	-2.04928	3.41472e-08	7.63163e-06	3	telomerase RNA component	miscRNA
100503055	LOC100503055	0.115947	-3.10847	8.70735e-08	1.06938e-05	1	60S ribosomal protein L29-like	protein-coding
