# Supplementary material for: Significant Effects of Maternal Diet During Pregnancy on the Murine Fetal Brain Transcriptome and Offspring Behavior
Source: Front Neurosci. 2019 Dec 17;13:1335. doi: 10.3389/fnins.2019.01335 (PMC6928003; doi:10.3389/fnins.2019.01335)
Supplement: Supplementary file 4 [file Table_4.XLSX]

## Sheet: GSEA-DFLAT pos
NAME	SIZE	ES	NES	NOM p-val	FDR q-val
MITOTIC PROMETAPHASE	82	0.708845	2.56146	0	0
CHROMOSOME, CENTROMERIC REGION	82	0.660893	2.39915	0	0
ATP-DEPENDENT CHROMATIN REMODELING	31	0.766065	2.34982	0	0
CHROMATIN ASSEMBLY OR DISASSEMBLY	54	0.687358	2.33056	0	0
SPINDLE	115	0.606251	2.32489	0	0
CHROMATIN REMODELING	69	0.663675	2.32049	0	0
PROTEIN-DNA COMPLEX SUBUNIT ORGANIZATION	64	0.673759	2.30815	0	0.000113026
MICROTUBULE CYTOSKELETON ORGANIZATION	143	0.578946	2.29836	0	9.88975e-05
SPINDLE POLE	51	0.695114	2.29283	0	8.79089e-05
PROTEIN-DNA COMPLEX ASSEMBLY	42	0.699928	2.27152	0	0.000157939
CATALYTIC STEP 2 SPLICEOSOME	73	0.650234	2.27017	0	0.000143581
KINETOCHORE	70	0.648827	2.26873	0	0.000131616
REGULATION OF MITOTIC METAPHASE/ANAPHASE TRANSITION	35	0.724129	2.26031	0	0.000121491
TELOMERE MAINTENANCE	47	0.670023	2.25827	0	0.000112813
DNA CONFORMATION CHANGE	106	0.602825	2.23986	0	0.000208948
HISTONE EXCHANGE	26	0.760519	2.21942	0	0.000441395
DNA RECOMBINATION	105	0.587586	2.21017	0	0.000461588
CENTROMERE COMPLEX ASSEMBLY	27	0.763088	2.2044	0	0.00047975
CHROMATIN REMODELING AT CENTROMERE	23	0.775439	2.19788	0	0.000495752
DNA REPLICATION	110	0.579483	2.19176	0	0.000549465
NUCLEOSOME ORGANIZATION	49	0.673678	2.18986	0	0.0005233
CONDENSED CHROMOSOME	69	0.625595	2.18855	0	0.000499514
SPINDLE ASSEMBLY CHECKPOINT	28	0.730586	2.17865	0	0.000512247
TELOMERE ORGANIZATION	48	0.66542	2.17777	0	0.000490903
CHROMATIN ASSEMBLY	35	0.702037	2.1752	0	0.000533984
NEGATIVE REGULATION OF MITOTIC METAPHASE/ANAPHASE TRANSITION	29	0.724644	2.16672	0	0.000543291
CHROMOSOME SEGREGATION	89	0.595186	2.16459	0	0.0005515
DNA PACKAGING	61	0.62363	2.16337	0	0.000531804
RNA SPLICING, VIA TRANSESTERIFICATION REACTIONS	145	0.54818	2.15733	0	0.00059392
MRNA SPLICING, VIA SPLICEOSOME	139	0.547864	2.15717	0	0.000574123
MICROTUBULE ASSOCIATED COMPLEX	60	0.632641	2.15361	0	0.000555603
RNA SPLICING, VIA TRANSESTERIFICATION REACTIONS WITH BULGED ADENOSINE AS NUCLEOPHILE	139	0.547864	2.15135	0	0.000562197
SPINDLE CHECKPOINT	31	0.711676	2.13938	0.00176678	0.000689313
NEGATIVE REGULATION OF DNA METABOLIC PROCESS	48	0.660655	2.13733	0	0.000715302
DNA REPLICATION-INDEPENDENT NUCLEOSOME ORGANIZATION	21	0.774914	2.13708	0	0.000694865
NEGATIVE REGULATION OF MITOTIC CELL CYCLE PHASE TRANSITION	101	0.57094	2.1282	0	0.000762751
NEGATIVE REGULATION OF CELL CYCLE PHASE TRANSITION	101	0.57094	2.124	0	0.000763154
REGULATION OF DNA METABOLIC PROCESS	141	0.545872	2.12271	0	0.000763621
DNA-DEPENDENT DNA REPLICATION	59	0.608186	2.12184	0	0.000744041
DNA REPLICATION-INDEPENDENT NUCLEOSOME ASSEMBLY	21	0.774914	2.1194	0	0.00072544
REGULATION OF CHROMOSOME SEGREGATION	22	0.756273	2.11551	0	0.000707746
MITOTIC CELL CYCLE CHECKPOINT	115	0.554801	2.11434	0	0.000690895
DNA-DEPENDENT ATPASE ACTIVITY	50	0.635986	2.1134	0	0.000674828
MICROTUBULE ORGANIZING CENTER ORGANIZATION	49	0.639344	2.11179	0	0.000694808
DOUBLE-STRAND BREAK REPAIR	76	0.595331	2.10871	0	0.000854079
MITOTIC SPINDLE ORGANIZATION	22	0.742673	2.09843	0	0.000955275
CENP-A CONTAINING NUCLEOSOME ASSEMBLY AT CENTROMERE	21	0.774914	2.09711	0	0.00093495
M/G1 TRANSITION OF MITOTIC CELL CYCLE	75	0.58837	2.09467	0	0.000980888
SISTER CHROMATID COHESION	21	0.751906	2.09043	0	0.00100868
NUCLEOSOME ASSEMBLY	27	0.713381	2.08799	0	0.00106699
SPLICEOSOMAL COMPLEX	99	0.560698	2.08441	0	0.00115298
REGULATION OF MITOTIC CELL CYCLE PHASE TRANSITION	125	0.538088	2.08331	0	0.00119113
REGULATION OF CELL CYCLE PHASE TRANSITION	125	0.538088	2.07366	0	0.00136105
MICROTUBULE BINDING	63	0.599493	2.07033	0	0.00139424
REGULATION OF DNA-DEPENDENT DNA REPLICATION	19	0.758169	2.06825	0	0.0014119
RIBONUCLEOPROTEIN COMPLEX BIOGENESIS	115	0.547139	2.06697	0	0.00144294
MITOTIC SPINDLE CHECKPOINT	29	0.686742	2.05802	0	0.00161156
G1/S TRANSITION OF MITOTIC CELL CYCLE	129	0.529199	2.05506	0	0.00170526
MITOTIC SPINDLE ASSEMBLY CHECKPOINT	27	0.714506	2.0539	0	0.00170259
NEGATIVE REGULATION OF CELL CYCLE PROCESS	138	0.522103	2.04565	0	0.00213131
REPLICATION FORK	28	0.685444	2.04554	0	0.00210892
REGULATION OF MICROTUBULE-BASED PROCESS	66	0.574772	2.02608	0	0.00292348
CONDENSED CHROMOSOME, CENTROMERIC REGION	22	0.741058	2.02504	0.00182482	0.00291398
DOUBLE-STRAND BREAK REPAIR VIA HOMOLOGOUS RECOMBINATION	36	0.6491	2.02366	0	0.00289274
NEGATIVE REGULATION OF NUCLEAR DIVISION	33	0.656437	2.01382	0	0.00342583
RECOMBINATIONAL REPAIR	37	0.643523	2.01152	0	0.00349217
SPINDLE ORGANIZATION	47	0.615934	2.01037	0	0.0035332
G2/M TRANSITION OF MITOTIC CELL CYCLE	105	0.537452	2.00544	0	0.00385071
DNA INTEGRITY CHECKPOINT	116	0.527099	2.0048	0	0.00381723
NEGATIVE REGULATION OF UBIQUITIN-PROTEIN LIGASE ACTIVITY INVOLVED IN MITOTIC CELL CYCLE	64	0.574191	2.00426	0	0.00379609
CENTROSOME ORGANIZATION	45	0.621026	2.00252	0	0.00389664
CHROMOSOME LOCALIZATION- START	15	0.796329	2.00246	0	0.00384252
NEGATIVE REGULATION OF MITOSIS	33	0.656437	2.00006	0	0.00389722
MRNA TRANSPORT	56	0.584767	1.99735	0	0.0040891
RIBOSOME BIOGENESIS	49	0.611759	1.9965	0	0.00410763
DNA DAMAGE CHECKPOINT	110	0.528629	1.99487	0	0.00414651
DOUBLE-STRANDED DNA BINDING	44	0.605954	1.98957	0	0.00455049
IMMUNOGLOBULIN PRODUCTION	28	0.672779	1.98948	0	0.00449215
PRODUCTION OF MOLECULAR MEDIATOR OF IMMUNE RESPONSE	32	0.650686	1.98905	0.00183824	0.00446486
CONDENSED CHROMOSOME KINETOCHORE	19	0.726238	1.98813	0	0.00451635
ANAPHASE-PROMOTING COMPLEX-DEPENDENT PROTEASOMAL UBIQUITIN-DEPENDENT PROTEIN CATABOLIC PROCESS	74	0.561264	1.98657	0	0.00455666
ESTABLISHMENT OF CHROMOSOME LOCALIZATION	15	0.796329	1.97267	0	0.00571363
REGULATION OF UBIQUITIN-PROTEIN LIGASE ACTIVITY INVOLVED IN MITOTIC CELL CYCLE	73	0.561241	1.97049	0	0.00584296
REGULATION OF DNA REPLICATION	67	0.558525	1.96957	0	0.00591358
SOMATIC DIVERSIFICATION OF IMMUNOGLOBULINS	26	0.67924	1.96703	0	0.00617649
NEGATIVE REGULATION OF UBIQUITIN-PROTEIN LIGASE ACTIVITY	68	0.553019	1.96665	0	0.00615857
NUCLEAR BODY	135	0.512497	1.96577	0	0.00618587
ESTABLISHMENT OF RNA LOCALIZATION	65	0.563146	1.96485	0	0.00622253
POSITIVE REGULATION OF UBIQUITIN-PROTEIN LIGASE ACTIVITY INVOLVED IN MITOTIC CELL CYCLE	67	0.556666	1.96387	0	0.00626643
REGULATION OF MITOSIS	74	0.551557	1.96294	0	0.00625753
RRNA METABOLIC PROCESS	41	0.618228	1.96243	0.00185529	0.00625714
POSITIVE REGULATION OF UBIQUITIN-PROTEIN LIGASE ACTIVITY	75	0.54486	1.9572	0	0.00671829
SOMATIC RECOMBINATION OF IMMUNOGLOBULIN GENE SEGMENTS	24	0.677627	1.9565	0.00373832	0.00670501
S PHASE	108	0.515457	1.95545	0	0.00670873
NUCLEIC ACID TRANSPORT	65	0.563146	1.95309	0	0.00683539
MRNA EXPORT FROM NUCLEUS	55	0.578208	1.95041	0	0.0070496
REGULATION OF NUCLEAR DIVISION	74	0.551557	1.94814	0	0.00732602
IMMUNOGLOBULIN PRODUCTION INVOLVED IN IMMUNOGLOBULIN MEDIATED IMMUNE RESPONSE	18	0.719436	1.94462	0	0.00770954
ATP-DEPENDENT DNA HELICASE ACTIVITY	24	0.687986	1.9442	0	0.00764725
REGULATION OF UBIQUITIN-PROTEIN LIGASE ACTIVITY	88	0.524879	1.94359	0	0.00765684
CENTROSOME CYCLE	24	0.681025	1.94246	0	0.00771294
SISTER CHROMATID SEGREGATION	36	0.614789	1.94178	0.00175747	0.0077681
POSITIVE REGULATION OF LIGASE ACTIVITY	77	0.547348	1.939	0	0.00817214
KINESIN COMPLEX	13	0.787939	1.9372	0	0.00829014
SPLICEOSOMAL COMPLEX ASSEMBLY	23	0.692167	1.93507	0	0.00848796
MITOTIC SISTER CHROMATID SEGREGATION	35	0.61858	1.93408	0	0.00844474
REGULATION OF LIGASE ACTIVITY	90	0.527487	1.93372	0	0.0084533
METAPHASE PLATE CONGRESSION	12	0.81787	1.93182	0.00179856	0.00865738
RNA TRANSPORT	65	0.563146	1.93113	0	0.0086637
NEGATIVE REGULATION OF DNA REPLICATION	27	0.656057	1.93098	0	0.00861351
SOMATIC DIVERSIFICATION OF IMMUNOGLOBULINS INVOLVED IN IMMUNE RESPONSE	18	0.719436	1.92935	0.00191571	0.00875485
NEGATIVE REGULATION OF LIGASE ACTIVITY	68	0.553019	1.92828	0	0.00883709
S PHASE OF MITOTIC CELL CYCLE	107	0.512574	1.92713	0	0.00890414
SOMATIC RECOMBINATION OF IMMUNOGLOBULIN GENES INVOLVED IN IMMUNE RESPONSE	18	0.719436	1.92656	0.00182815	0.00886018
RNA LOCALIZATION	67	0.562597	1.92365	0	0.00911529
PROTEASOME ACCESSORY COMPLEX	20	0.702634	1.9231	0	0.00911812
MACROMOLECULAR COMPLEX DISASSEMBLY	76	0.541083	1.92156	0	0.00926816
RNA EXPORT FROM NUCLEUS	58	0.565393	1.92115	0.00170648	0.00922265
RRNA PROCESSING	37	0.614573	1.91864	0.0018315	0.00946775
MITOTIC DNA INTEGRITY CHECKPOINT	72	0.541934	1.91738	0	0.00955918
MISMATCH REPAIR	8	0.891939	1.91738	0	0.00948018
TELOMERE MAINTENANCE VIA TELOMERE LENGTHENING	29	0.658685	1.91705	0.00185874	0.00944718
SOMATIC DIVERSIFICATION OF IMMUNE RECEPTORS	32	0.638264	1.91619	0	0.00949804
MICROTUBULE ORGANIZING CENTER PART	59	0.566107	1.91077	0	0.0101166
SOMATIC CELL DNA RECOMBINATION	30	0.63474	1.90567	0	0.0107866
NUCLEAR-TRANSCRIBED MRNA CATABOLIC PROCESS, NONSENSE-MEDIATED DECAY	72	0.532917	1.90261	0.00170358	0.011174
SOMATIC DIVERSIFICATION OF IMMUNE RECEPTORS VIA GERMLINE RECOMBINATION WITHIN A SINGLE LOCUS	30	0.63474	1.9016	0	0.0112339
MRNA BINDING	66	0.545771	1.90115	0	0.0112379
PROTEIN COMPLEX DISASSEMBLY	55	0.561756	1.90025	0.00174216	0.0113146
SIGNAL TRANSDUCTION IN RESPONSE TO DNA DAMAGE	87	0.52135	1.89875	0	0.0115038
MITOTIC SISTER CHROMATID COHESION	9	0.842654	1.8972	0	0.0117019
DNA HELICASE ACTIVITY	35	0.615273	1.89645	0	0.0117432
ISOTYPE SWITCHING	18	0.719436	1.88804	0	0.0130055
DNA DUPLEX UNWINDING	39	0.594301	1.887	0.00178253	0.0131482
REGULATION OF MICROTUBULE CYTOSKELETON ORGANIZATION	56	0.56582	1.88578	0	0.0132604
DNA SECONDARY STRUCTURE BINDING	12	0.771471	1.87783	0.002	0.0146927
MOTOR ACTIVITY	37	0.606621	1.87731	0	0.0147277
SIGNAL TRANSDUCTION INVOLVED IN DNA INTEGRITY CHECKPOINT	62	0.543358	1.87724	0	0.0146381
ESTABLISHMENT OF SPINDLE LOCALIZATION	12	0.785275	1.87636	0.00183486	0.0147468
NEGATIVE REGULATION OF PROTEIN UBIQUITINATION	88	0.505499	1.87204	0.00169492	0.0155039
NON-RECOMBINATIONAL REPAIR	13	0.761583	1.87038	0	0.0157037
NUCLEAR REPLICATION FORK	19	0.696219	1.86549	0.00190114	0.0167171
MITOTIC METAPHASE PLATE CONGRESSION	10	0.79851	1.86448	0	0.0168804
NEGATIVE REGULATION OF G1/S TRANSITION OF MITOTIC CELL CYCLE	72	0.527026	1.86363	0	0.0169961
RECIPROCAL MEIOTIC RECOMBINATION	16	0.713451	1.86043	0.00746269	0.0176626
SIGNAL TRANSDUCTION INVOLVED IN DNA DAMAGE CHECKPOINT	62	0.543358	1.8591	0	0.017885
SIGNAL TRANSDUCTION INVOLVED IN MITOTIC CELL CYCLE CHECKPOINT	61	0.536732	1.85842	0.0016835	0.0179551
CELLULAR PROTEIN COMPLEX DISASSEMBLY	55	0.561756	1.85827	0	0.0178762
SPINDLE LOCALIZATION	12	0.785275	1.85826	0.00184502	0.0177614
DNA GEOMETRIC CHANGE	41	0.588048	1.8568	0.0017452	0.018061
SIGNAL TRANSDUCTION INVOLVED IN CELL CYCLE CHECKPOINT	63	0.541842	1.85643	0	0.0180453
METAPHASE/ANAPHASE TRANSITION OF MITOTIC CELL CYCLE	9	0.825131	1.85447	0.00570342	0.0184102
CENTROSOME DUPLICATION	16	0.717978	1.85185	0	0.0189295
CHROMOSOME, TELOMERIC REGION	32	0.60709	1.85142	0.00176367	0.0189179
HISTONE MONOUBIQUITINATION	18	0.692054	1.84848	0.00358423	0.0196298
MICROTUBULE-BASED MOVEMENT	75	0.51608	1.84827	0.00160256	0.0195489
REGULATION OF MRNA SPLICING, VIA SPLICEOSOME	27	0.630812	1.84821	0.0018622	0.0194395
SOMATIC HYPERMUTATION OF IMMUNOGLOBULIN GENES	8	0.861051	1.84716	0	0.019619
SOMATIC DIVERSIFICATION OF IMMUNE RECEPTORS VIA SOMATIC MUTATION	8	0.861051	1.84065	0	0.0214095
DOUBLE-STRAND BREAK REPAIR VIA NONHOMOLOGOUS END JOINING	11	0.784397	1.83858	0	0.0219103
SIGNAL TRANSDUCTION INVOLVED IN MITOTIC G1 DNA DAMAGE CHECKPOINT	61	0.536732	1.83795	0	0.0219297
ORGANELLE LOCALIZATION	113	0.487148	1.83692	0	0.0221285
HELICASE ACTIVITY	57	0.545737	1.83325	0.00168067	0.0230299
DNA DAMAGE RESPONSE, SIGNAL TRANSDUCTION BY P53 CLASS MEDIATOR RESULTING IN CELL CYCLE ARREST	61	0.536732	1.83162	0	0.0234007
RIBONUCLEOPROTEIN COMPLEX ASSEMBLY	79	0.511511	1.82917	0	0.0238765
RIBONUCLEOPROTEIN COMPLEX SUBUNIT ORGANIZATION	86	0.499684	1.82863	0.00166389	0.023879
DNA DAMAGE RESPONSE, SIGNAL TRANSDUCTION BY P53 CLASS MEDIATOR	77	0.506461	1.82859	0	0.0237407
RNA CATABOLIC PROCESS	148	0.465193	1.82806	0	0.0237443
STEM CELL MAINTENANCE	93	0.501062	1.82803	0.0016	0.0236038
B CELL ACTIVATION INVOLVED IN IMMUNE RESPONSE	26	0.630277	1.82799	0.00351494	0.0234742
MITOTIC DNA DAMAGE CHECKPOINT	69	0.525326	1.82686	0	0.0236722
RECIPROCAL DNA RECOMBINATION	16	0.713451	1.81963	0.00191205	0.0257567
NUCLEAR UBIQUITIN LIGASE COMPLEX	22	0.650719	1.81669	0.00369686	0.0264895
STRUCTURE-SPECIFIC DNA BINDING	86	0.496872	1.81667	0	0.0263372
ESTABLISHMENT OF ORGANELLE LOCALIZATION	78	0.506141	1.81525	0	0.0266489
ANAPHASE-PROMOTING COMPLEX	18	0.681662	1.8137	0.00576923	0.0270263
ATPASE ACTIVITY, COUPLED	112	0.483982	1.80972	0	0.0284
MRNA SPLICE SITE SELECTION	13	0.73865	1.80835	0	0.0287335
ESTABLISHMENT OF SPINDLE ORIENTATION	8	0.816663	1.80551	0.00380952	0.0296936
SMC5-SMC6 COMPLEX	7	0.873124	1.80369	0	0.0303245
NUCLEAR-TRANSCRIBED MRNA CATABOLIC PROCESS	121	0.471874	1.80347	0	0.0302131
EXONUCLEASE ACTIVITY, ACTIVE WITH EITHER RIBO- OR DEOXYRIBONUCLEIC ACIDS AND PRODUCING 5'-PHOSPHOMONOESTERS	21	0.648601	1.80275	0.0056391	0.0303134
STEM CELL DEVELOPMENT	99	0.478001	1.80159	0	0.0305718
POSITIVE REGULATION OF CELL CYCLE PROCESS	143	0.459675	1.7995	0	0.0312009
PROTEIN COMPLEX LOCALIZATION	19	0.67727	1.79758	0.00378788	0.0318158
MITOTIC RECOMBINATION	29	0.613165	1.796	0.00178253	0.0321632
MRNA CATABOLIC PROCESS	130	0.458434	1.78872	0	0.0349348
PROTEIN DEPOLYMERIZATION	8	0.814469	1.78555	0.00182482	0.0360791
NUCLEOBASE-CONTAINING COMPOUND TRANSPORT	85	0.489849	1.78545	0	0.0359213
MICROTUBULE PLUS-END BINDING	9	0.821629	1.78146	0.00385356	0.0374624
REGULATION OF CHROMOSOME ORGANIZATION	78	0.49573	1.77906	0	0.0383318
PROTEASOME COMPLEX	43	0.56095	1.77703	0	0.0389845
PROTEIN POLYUBIQUITINATION	145	0.459424	1.7767	0.0015625	0.038908
MITOTIC G1 DNA DAMAGE CHECKPOINT	66	0.513257	1.77512	0	0.039475
MICROTUBULE	118	0.460229	1.77378	0	0.0398701
DNA STRAND RENATURATION	7	0.830672	1.77179	0	0.0406852
DNA POLYMERASE ACTIVITY	12	0.721596	1.77165	0.00383877	0.0405303
REGULATION OF G1/S TRANSITION OF MITOTIC CELL CYCLE	87	0.475872	1.76773	0	0.0422221
ATP-DEPENDENT HELICASE ACTIVITY	39	0.549823	1.76712	0.00695652	0.0422546
MICROTUBULE MOTOR ACTIVITY	15	0.698121	1.76328	0.00189394	0.0439385
TELOMERE MAINTENANCE VIA RECOMBINATION	25	0.612258	1.76184	0.00368324	0.0444291
POSITIVE REGULATION OF PROTEIN UBIQUITINATION	110	0.467285	1.76111	0	0.0445623
NUCLEAR PERIPHERY	50	0.530656	1.76003	0.00169779	0.0448561
ATTACHMENT OF SPINDLE MICROTUBULES TO KINETOCHORE	8	0.813806	1.75861	0	0.0452701
PROTEIN LOCALIZATION TO CHROMOSOME	19	0.649059	1.75815	0.0036036	0.0452703
UBIQUITIN LIGASE COMPLEX	122	0.455195	1.75781	0	0.0452024
REGULATION OF PROTEIN UBIQUITINATION	147	0.448393	1.7564	0	0.0456387
REGULATION OF DNA ENDOREDUPLICATION	7	0.848104	1.75523	0.00386847	0.0459463
TRANSLATIONAL TERMINATION	45	0.534985	1.75441	0.00175439	0.0462061
ESTABLISHMENT OF MITOTIC SPINDLE LOCALIZATION	8	0.812665	1.75432	0.00580271	0.0460421
K63-LINKED POLYUBIQUITIN BINDING	7	0.839232	1.75363	0.00766283	0.0461211
TRANSLATIONAL INITIATION	76	0.489232	1.75318	0	0.0460957
EXONUCLEASE ACTIVITY	36	0.565549	1.74886	0.00552486	0.048044
NUCLEAR EXPORT	79	0.477776	1.74629	0.00361011	0.0492793
REGULATION OF SISTER CHROMATID COHESION	9	0.80072	1.74573	0.00587084	0.0494147
G2 DNA DAMAGE CHECKPOINT	26	0.601624	1.74409	0.00358423	0.0500286
REGULATION OF TRANSCRIPTION INVOLVED IN G1/S PHASE OF MITOTIC CELL CYCLE	19	0.647433	1.74325	0.0053286	0.05029
EUKARYOTIC TRANSLATION INITIATION FACTOR 3 COMPLEX	14	0.698835	1.7428	0.00372439	0.0502536
CONDENSED CHROMOSOME OUTER KINETOCHORE	9	0.790349	1.74095	0.00782779	0.051053
RNA POLYMERASE COMPLEX	78	0.481875	1.74044	0	0.0511416
PURINE NTP-DEPENDENT HELICASE ACTIVITY	39	0.549823	1.74038	0	0.0509243
NEGATIVE REGULATION OF DNA-DEPENDENT DNA REPLICATION	8	0.814297	1.74017	0.00619835	0.0507907
REGULATION OF CELLULAR AMINO ACID METABOLIC PROCESS	54	0.522998	1.73976	0	0.0508188
NUCLEAR DNA-DIRECTED RNA POLYMERASE COMPLEX	78	0.481875	1.73927	0	0.0507875
NUCLEUS LOCALIZATION	9	0.768629	1.73734	0.00552486	0.0515253
NCRNA PROCESSING	81	0.484081	1.73728	0	0.0513352
MICROTUBULE POLYMERIZATION OR DEPOLYMERIZATION	8	0.816456	1.73695	0.00988142	0.0512471
MOTILE CILIUM	67	0.493026	1.73643	0.003367	0.0513208
REGULATION OF CELLULAR AMINE METABOLIC PROCESS	62	0.502333	1.736	0.00351494	0.0513155
NEGATIVE REGULATION OF ORGANELLE ORGANIZATION	117	0.460344	1.73502	0.0015949	0.0516847
RNA 3'-END PROCESSING	75	0.481057	1.73502	0.00160256	0.0514678
CULLIN-RING UBIQUITIN LIGASE COMPLEX	86	0.470828	1.73383	0	0.0518943
TRANSCRIPTION FACTOR TFIID COMPLEX	15	0.672893	1.73321	0.0132075	0.0519715
REGULATION OF MRNA PROCESSING	42	0.532826	1.73047	0.00176367	0.0532663
MIDBODY	66	0.491976	1.72995	0.00359066	0.0533359
DNA REPLICATION CHECKPOINT	9	0.773774	1.72974	0.011236	0.0532128
DNA-DIRECTED RNA POLYMERASE COMPLEX	78	0.481875	1.72832	0.00164474	0.053815
DNA STRAND ELONGATION	32	0.564161	1.72825	0.00886525	0.0536218
HISTONE DEMETHYLATION	14	0.690842	1.72811	0.003663	0.0534955
HISTONE H2B UBIQUITINATION	9	0.777761	1.72757	0.0114504	0.0535596
RNA-DEPENDENT DNA REPLICATION	7	0.829763	1.7268	0.00187266	0.0537338
TELOMERE MAINTENANCE VIA TELOMERASE	7	0.829763	1.72565	0.00580271	0.0541778
BLASTOCYST DEVELOPMENT	67	0.493234	1.72311	0.00162602	0.0554368
DAMAGED DNA BINDING	17	0.65566	1.72214	0.0134357	0.0557966
CENTRIOLE	33	0.56808	1.72204	0.0112994	0.0556263
CYTOSOLIC SMALL RIBOSOMAL SUBUNIT	20	0.628681	1.72091	0.0107527	0.0560714
DNA STRAND ELONGATION INVOLVED IN DNA REPLICATION	30	0.581715	1.72037	0.00542496	0.0561708
ENDODERMAL CELL FATE COMMITMENT	13	0.68587	1.71997	0.0078125	0.0562155
POSITIVE REGULATION OF CELL CYCLE ARREST	74	0.48164	1.71828	0.00164745	0.0569801
EXORIBONUCLEASE ACTIVITY, PRODUCING 5'-PHOSPHOMONOESTERS	16	0.657334	1.7182	0.0118343	0.0567866
HISTONE BINDING	88	0.469871	1.71775	0.00173611	0.0568222
TRANSLATION FACTOR ACTIVITY, NUCLEIC ACID BINDING	47	0.535957	1.71668	0.00176367	0.057286
DNA-DEPENDENT TRANSCRIPTION, ELONGATION	72	0.486213	1.71626	0.00156986	0.0572944
TRANSCRIPTION ELONGATION FROM RNA POLYMERASE II PROMOTER	54	0.508649	1.71072	0.0087108	0.0603705
MRNA 3'-END PROCESSING	66	0.492092	1.7101	0	0.0605238
TRANSCRIPTION FACTOR COMPLEX	114	0.452835	1.70844	0	0.0612909
REGULATION OF CENTROSOME CYCLE	13	0.698573	1.70822	0.011215	0.0611621
CHROMATIN BINDING	109	0.452272	1.70619	0.00315457	0.0622426
RNA POLYMERASE II TRANSCRIPTION FACTOR BINDING	59	0.494179	1.70513	0.00172712	0.0626831
HISTONE DEMETHYLASE ACTIVITY	12	0.705523	1.70431	0.0148976	0.0629515
CAJAL BODY	20	0.632729	1.70378	0.00543478	0.0631035
HISTONE LYSINE DEMETHYLATION	12	0.692242	1.70311	0.0181159	0.063296
THYROID HORMONE RECEPTOR BINDING	21	0.600575	1.70071	0.0108696	0.064613
REGULATION OF DNA-DEPENDENT TRANSCRIPTION, ELONGATION	18	0.641118	1.70059	0.00917431	0.0644305
CELL DIVISION	106	0.447377	1.6993	0	0.0650321
REGULATION OF DOUBLE-STRAND BREAK REPAIR	18	0.620145	1.69827	0.0192308	0.0653918
RNA POLYMERASE II TRANSCRIPTION COFACTOR ACTIVITY	41	0.523761	1.69758	0.00521739	0.065557
NEGATIVE REGULATION OF DNA REPAIR	7	0.8186	1.69592	0.00587084	0.066364
PHOTORECEPTOR CONNECTING CILIUM	11	0.733581	1.69558	0.00976562	0.0663061
DNA LIGATION	7	0.800273	1.69216	0.0161943	0.0684997
TRANSLATION REGULATOR ACTIVITY	15	0.664799	1.69167	0.00915751	0.0685505
CELL CYCLE CYTOKINESIS	21	0.614705	1.69012	0.00716846	0.069294
REGULATION OF CENTRIOLE REPLICATION	7	0.821782	1.6882	0.00422833	0.0702166
NCRNA CATABOLIC PROCESS	12	0.718875	1.68691	0.0116732	0.0707603
PYRIMIDINE NUCLEOBASE METABOLIC PROCESS	25	0.585236	1.68663	0.00907441	0.0706967
ISWI-TYPE COMPLEX	8	0.779752	1.68656	0.011215	0.070486
STEM CELL DIFFERENTIATION	133	0.430402	1.68343	0	0.0724586
SWI/SNF SUPERFAMILY-TYPE COMPLEX	51	0.508129	1.68329	0.0017331	0.0722797
DNA REPLICATION INITIATION	13	0.678001	1.68121	0.0136187	0.0735112
REGULATION OF SPINDLE ORGANIZATION	7	0.811248	1.67941	0.00779727	0.0745428
FILOPODIUM	35	0.550832	1.67817	0.00910747	0.0752516
DNA-DIRECTED RNA POLYMERASE II, HOLOENZYME	73	0.477538	1.67767	0.00165837	0.0753539
RNA POLYMERASE II TRANSCRIPTION FACTOR BINDING TRANSCRIPTION FACTOR ACTIVITY	59	0.497271	1.67753	0.00856164	0.075168
MICROTUBULE ANCHORING	19	0.627034	1.67509	0.0056391	0.076709
ANATOMICAL STRUCTURE HOMEOSTASIS	81	0.468407	1.6725	0.00174216	0.0783026
NUCLEOTIDYLTRANSFERASE ACTIVITY	45	0.515042	1.67076	0.00857633	0.0792617
PROTEIN UBIQUITINATION INVOLVED IN UBIQUITIN-DEPENDENT PROTEIN CATABOLIC PROCESS	22	0.594959	1.67031	0.0252252	0.0793757
ESTABLISHMENT OF MITOTIC SPINDLE ORIENTATION	7	0.805074	1.66729	0.0117647	0.0813184
SPINDLE MICROTUBULE	36	0.540604	1.66673	0.00909091	0.081484
RIBOSOMAL LARGE SUBUNIT BIOGENESIS	7	0.79337	1.66427	0.0198807	0.0831135
REGULATION OF DNA RECOMBINATION	24	0.577979	1.66068	0.0123457	0.0855822
TRANSLATION INITIATION FACTOR ACTIVITY	25	0.576124	1.65888	0.00934579	0.0866685
RESPONSE TO X-RAY	8	0.782312	1.65757	0.0114286	0.0874398
PHOSPHATIDYLINOSITOL 3-KINASE ACTIVITY	10	0.728214	1.65755	0.0122951	0.0871717
INTERKINETIC NUCLEAR MIGRATION	7	0.780373	1.65616	0.0202429	0.0880701
CHAPERONE-MEDIATED PROTEIN FOLDING	12	0.693807	1.65599	0.0127971	0.0879132
TERMINATION OF RNA POLYMERASE II TRANSCRIPTION	40	0.520149	1.65552	0.00719425	0.0879312
CYTOSOLIC RIBOSOME	46	0.494036	1.6531	0.010274	0.0896826
PHOSPHATIDYLINOSITOL-3-PHOSPHATE BIOSYNTHETIC PROCESS	7	0.781944	1.65246	0.015748	0.089909
POSITIVE REGULATION OF DNA-DEPENDENT TRANSCRIPTION, ELONGATION	14	0.663939	1.65109	0.0227273	0.0907784
REGULATION OF TRANSLATIONAL INITIATION	36	0.535754	1.64953	0.00897666	0.091837
HISTONE UBIQUITINATION	25	0.579875	1.64707	0.0130112	0.0936388
TELOMERE MAINTENANCE VIA SEMI-CONSERVATIVE REPLICATION	21	0.595629	1.64478	0.0127505	0.0954475
GOLGI ORGANIZATION	32	0.545241	1.64325	0.00897666	0.0964315
TUBULIN BINDING	99	0.441544	1.64319	0.00162602	0.0961615
INTRAFLAGELLAR TRANSPORT PARTICLE	13	0.657337	1.64136	0.0318091	0.0975085
POSITIVE REGULATION OF RESPONSE TO DNA DAMAGE STIMULUS	41	0.511252	1.64021	0.00886525	0.0982022
NUCLEASE ACTIVITY	74	0.460811	1.63968	0.00831947	0.0983367
ENDODERMAL CELL DIFFERENTIATION	16	0.637974	1.63919	0.0170455	0.0984476
REGULATION OF RESPONSE TO DNA DAMAGE STIMULUS	78	0.463064	1.63794	0.00655738	0.0991361
DEMETHYLASE ACTIVITY	16	0.63366	1.6378	0.0239726	0.0989206
VIRAL GENOME EXPRESSION	41	0.512337	1.63699	0.00894454	0.0992963
ANTIGEN PROCESSING AND PRESENTATION OF PEPTIDE ANTIGEN	139	0.422196	1.6359	0	0.0999034
N-METHYLTRANSFERASE ACTIVITY	39	0.525005	1.63432	0.010989	0.101006
NUCLEAR MATRIX	38	0.518405	1.63422	0.0145191	0.100805
VIRAL TRANSCRIPTION	41	0.512337	1.63317	0.00853242	0.101334
RNA POLYMERASE II REPRESSING TRANSCRIPTION FACTOR BINDING	14	0.660485	1.63249	0.029703	0.101677
PROTEIN-DNA COMPLEX	34	0.533731	1.63227	0.0182482	0.101554
REPLICATION FORK PROCESSING	8	0.756674	1.63163	0.0239521	0.101815
RAN GTPASE BINDING	8	0.750242	1.63043	0.0193424	0.102532
EXORIBONUCLEASE ACTIVITY	17	0.621347	1.62966	0.0290909	0.102852
ANTIGEN PROCESSING AND PRESENTATION	140	0.420284	1.62884	0	0.103267
RIBOSOMAL SUBUNIT	67	0.457902	1.62427	0.00503356	0.107068
REGULATION OF RNA SPLICING	51	0.483902	1.6239	0.00521739	0.107042
3'-5' EXONUCLEASE ACTIVITY	24	0.56802	1.62382	0.0253623	0.106787
ANTIGEN PROCESSING AND PRESENTATION OF EXOGENOUS ANTIGEN	131	0.41915	1.62252	0.00155521	0.107654
SPINDLE ASSEMBLY	29	0.546603	1.62109	0.0144144	0.108632
SMALL RIBOSOMAL SUBUNIT	31	0.5467	1.62045	0.015873	0.10893
DNA BIOSYNTHETIC PROCESS	10	0.708269	1.61847	0.0225873	0.110467
PERICENTRIOLAR MATERIAL	8	0.754123	1.61779	0.0263158	0.110798
CELL REDOX HOMEOSTASIS	7	0.777939	1.61768	0.0134357	0.110565
MACROMOLECULE METHYLATION	100	0.435616	1.61697	0	0.110892
CYSTEINE-TYPE ENDOPEPTIDASE ACTIVATOR ACTIVITY INVOLVED IN APOPTOTIC PROCESS	14	0.641615	1.6167	0.0309478	0.110825
HISTONE METHYLATION	46	0.491086	1.61651	0.00851789	0.110692
SIGNAL TRANSDUCTION BY P53 CLASS MEDIATOR	99	0.434991	1.61562	0.00470219	0.111245
CYSTEINE-TYPE PEPTIDASE ACTIVITY	79	0.447882	1.61556	0.00681431	0.110965
SMALL CONJUGATING PROTEIN-SPECIFIC PROTEASE ACTIVITY	47	0.495551	1.61502	0.0141343	0.111152
PML BODY	49	0.487498	1.61472	0.0119454	0.111128
MICROFILAMENT MOTOR ACTIVITY	12	0.666515	1.61295	0.0352251	0.112323
HISTONE METHYLTRANSFERASE ACTIVITY	34	0.520036	1.61225	0.0175747	0.112645
REGULATION OF CENTROSOME DUPLICATION	10	0.687975	1.61191	0.0375494	0.112632
NUCLEOCYTOPLASMIC TRANSPORT	134	0.414174	1.61169	0.00160514	0.112504
EXON-EXON JUNCTION COMPLEX	12	0.659067	1.61125	0.0333333	0.112558
M PHASE OF MEIOTIC CELL CYCLE	55	0.475123	1.6109	0.00534759	0.112577
PROTEASOME ASSEMBLY	7	0.785643	1.60987	0.0152964	0.113278
RIBONUCLEASE ACTIVITY	36	0.520669	1.60964	0.0159858	0.113158
CELL PROLIFERATION IN FOREBRAIN	28	0.539748	1.60619	0.0225989	0.116148
HETEROCHROMATIN	29	0.543844	1.60456	0.0270758	0.11737
MITOCHONDRIAL TRANSLATION	11	0.673955	1.60455	0.0220441	0.117036
ANTIGEN PROCESSING AND PRESENTATION OF EXOGENOUS PEPTIDE ANTIGEN	131	0.41915	1.60348	0.00315956	0.117733
PROTEIN MONOUBIQUITINATION	33	0.529698	1.60235	0.0217391	0.118462
REGULATION OF DNA REPAIR	45	0.491133	1.60212	0.0184874	0.118348
POSITIVE REGULATION OF RNA SPLICING	9	0.690439	1.5985	0.0236686	0.121622
NUCLEAR TRANSPORT	136	0.411648	1.59816	0	0.121615
INTERMEDIATE FILAMENT CYTOSKELETON	66	0.461878	1.59756	0.0100503	0.121957
REGULATION OF CELL CYCLE ARREST	85	0.440061	1.59721	0.00661157	0.121929
EMBRYONIC CLEAVAGE	7	0.769135	1.59627	0.0295858	0.122457
COHESIN COMPLEX	9	0.711403	1.59474	0.0372439	0.123614
MACROMOLECULE TRANSMEMBRANE TRANSPORTER ACTIVITY	7	0.766712	1.59368	0.0185529	0.124328
B CELL MEDIATED IMMUNITY	30	0.530525	1.59241	0.0262664	0.125274
MCM COMPLEX	11	0.683551	1.59225	0.025974	0.125112
TRANSCRIPTION ELONGATION FACTOR COMPLEX	21	0.568994	1.59195	0.0300188	0.125034
IMMUNOGLOBULIN MEDIATED IMMUNE RESPONSE	29	0.535551	1.59137	0.0159574	0.125265
CYTOKINESIS	67	0.458105	1.59124	0.00884956	0.125061
INNER CELL MASS CELL PROLIFERATION	13	0.641489	1.58793	0.0273973	0.128161
RIBOSOMAL SMALL SUBUNIT BINDING	8	0.74888	1.5878	0.0302419	0.127899
DNA-DIRECTED DNA POLYMERASE ACTIVITY	8	0.751705	1.58431	0.0363985	0.131142
MISMATCH REPAIR COMPLEX BINDING	7	0.747163	1.5836	0.0307102	0.131579
MEIOSIS	55	0.475123	1.58106	0.0103093	0.133967
GAMMA-TUBULIN COMPLEX	8	0.732601	1.57577	0.0283976	0.139144
TRNA BINDING	14	0.632083	1.5742	0.0492424	0.140462
EXTRINSIC TO ORGANELLE MEMBRANE	7	0.759555	1.57367	0.0310078	0.14069
GLOMERULAR BASEMENT MEMBRANE DEVELOPMENT	10	0.668033	1.57291	0.0368217	0.141146
MEIOTIC CELL CYCLE	56	0.467574	1.57242	0.0165289	0.141294
MATURATION OF 5.8S RRNA	10	0.680923	1.57138	0.0377359	0.142095
AXONEME PART	18	0.593065	1.57086	0.0446097	0.142226
NUCLEAR REPLISOME	13	0.635273	1.5654	0.0428305	0.147845
TELOMERIC DNA BINDING	13	0.637074	1.56388	0.0413534	0.149174
SNORNA BINDING	11	0.669862	1.56041	0.0400763	0.152656
DEOXYRIBONUCLEASE ACTIVITY	27	0.540169	1.56009	0.0215827	0.152682
LYMPH VESSEL DEVELOPMENT	19	0.567604	1.56003	0.0430108	0.152339
VIRAL INFECTIOUS CYCLE	71	0.440328	1.55973	0.0115132	0.152295
HISTONE ACETYL-LYSINE BINDING	13	0.628275	1.55824	0.0491803	0.153734
ENDODEOXYRIBONUCLEASE ACTIVITY	18	0.589234	1.55723	0.032381	0.154523
PEPTIDYL-ARGININE MODIFICATION	8	0.708314	1.55722	0.0458167	0.154125
VIRAL REPRODUCTIVE PROCESS	102	0.412949	1.55148	0.010118	0.160457
ARGININE N-METHYLTRANSFERASE ACTIVITY	8	0.708314	1.55066	0.0488281	0.161074
LYMPHOCYTE MEDIATED IMMUNITY	36	0.497168	1.54816	0.0217786	0.163678
PROTEIN TRANSMEMBRANE TRANSPORTER ACTIVITY	7	0.766712	1.54812	0.037594	0.163296
'DE NOVO' POSTTRANSLATIONAL PROTEIN FOLDING	34	0.497019	1.5477	0.0253623	0.163411
MAINTENANCE OF FIDELITY INVOLVED IN DNA-DEPENDENT DNA REPLICATION	9	0.709389	1.54658	0.0328185	0.164375
REPLISOME	13	0.635273	1.54506	0.0387597	0.1659
CILIUM MORPHOGENESIS	109	0.408417	1.54497	0.00679117	0.165602
MAINTENANCE OF PROTEIN LOCATION IN CELL	53	0.461869	1.54424	0.0219966	0.166038
NEGATIVE REGULATION OF CHROMOSOME ORGANIZATION	31	0.509563	1.54379	0.023766	0.166207
BLASTOCYST GROWTH	16	0.581372	1.5437	0.0426357	0.165918
PROTEIN-ARGININE N-METHYLTRANSFERASE ACTIVITY	8	0.708314	1.54041	0.0387755	0.16948
PROTEIN FOLDING	98	0.41179	1.54034	0.012945	0.169131
REGULATION OF TRANSLATION	118	0.403036	1.54026	0.00327332	0.168803
ENDONUCLEASE ACTIVITY	37	0.487272	1.54006	0.0122592	0.168647
3'-5'-EXORIBONUCLEASE ACTIVITY	14	0.618209	1.53927	0.0342857	0.169215
PEPTIDYL-ARGININE METHYLATION	8	0.708314	1.53801	0.037182	0.17027
MEIOSIS I	29	0.528654	1.53761	0.0228471	0.170333
CYTOKINESIS AFTER MITOSIS	8	0.723067	1.53742	0.0398406	0.170165
REGULATION OF TRANSCRIPTION ELONGATION FROM RNA POLYMERASE II PROMOTER	8	0.714556	1.53681	0.0363636	0.170524
REGULATION OF INTRACELLULAR ESTROGEN RECEPTOR SIGNALING PATHWAY	14	0.611641	1.53182	0.0603774	0.176373
PEPTIDYL-ARGININE N-METHYLATION	8	0.708314	1.53165	0.0425926	0.176168
POSITIVE REGULATION OF CELL CYCLE CYTOKINESIS	12	0.626372	1.52926	0.0526316	0.178777
PROTEASOME CORE COMPLEX	16	0.591081	1.52866	0.0404624	0.179054
APOPTOTIC PROTEASE ACTIVATOR ACTIVITY	15	0.606228	1.52845	0.0397727	0.178852
ANTIGEN PROCESSING AND PRESENTATION OF EXOGENOUS PEPTIDE ANTIGEN VIA MHC CLASS I, TAP-DEPENDENT	62	0.442183	1.52782	0.0183946	0.179236
REGULATION OF INTERPHASE OF MITOTIC CELL CYCLE	101	0.41162	1.52589	0.00686106	0.181301
REGULATION OF ALTERNATIVE MRNA SPLICING, VIA SPLICEOSOME	14	0.623398	1.52569	0.0445736	0.181125
METHYLATION	117	0.399104	1.52383	0.00930233	0.183114
NUCLEAR SPECK	51	0.463013	1.52318	0.0142857	0.183543
KINETOCHORE ORGANIZATION	7	0.749603	1.52199	0.0461538	0.184671
REGULATION OF EXIT FROM MITOSIS	7	0.73269	1.52142	0.0471513	0.185027
MEMBRANE INVAGINATION	7	0.734935	1.52082	0.0295276	0.185398
PROTEIN MODIFICATION BY SMALL PROTEIN REMOVAL	70	0.434101	1.5179	0.0182421	0.188926
POSITIVE REGULATION OF TRANSCRIPTION ELONGATION FROM RNA POLYMERASE II PROMOTER	8	0.714556	1.51776	0.0542169	0.188668
AXONEME	32	0.500792	1.51626	0.0404624	0.190141
CILIUM ORGANIZATION	82	0.413865	1.51539	0.012987	0.190889
NEURAL PRECURSOR CELL PROLIFERATION	54	0.457793	1.51185	0.0229277	0.195253
MAINTENANCE OF PROTEIN LOCATION	61	0.43593	1.51111	0.0154639	0.195713
PROTEIN N-TERMINUS BINDING	60	0.436209	1.5106	0.0153061	0.195873
PHOSPHATIDYLINOSITOL KINASE ACTIVITY	7	0.720904	1.51037	0.0466926	0.195749
CELL RECOGNITION	40	0.470047	1.50983	0.0370995	0.195996
ANTIGEN PROCESSING AND PRESENTATION OF EXOGENOUS PEPTIDE ANTIGEN VIA MHC CLASS I	65	0.429491	1.50791	0.0187713	0.198223
NOSE DEVELOPMENT	13	0.619099	1.50775	0.0558659	0.198
PROTEIN DEALKYLATION	15	0.590511	1.50572	0.0454545	0.200258
PROTEIN PHOSPHATASE TYPE 2A REGULATOR ACTIVITY	13	0.610118	1.50402	0.059387	0.202106
CELLULAR COMPONENT DISASSEMBLY INVOLVED IN EXECUTION PHASE OF APOPTOSIS	61	0.430639	1.50259	0.0176367	0.203683
ACETYL-COA METABOLIC PROCESS	8	0.69843	1.50151	0.0641283	0.204743
ORGANELLE ASSEMBLY	66	0.429887	1.50043	0.0196078	0.205779
ANTIGEN PROCESSING AND PRESENTATION OF PEPTIDE OR POLYSACCHARIDE ANTIGEN VIA MHC CLASS II	69	0.419633	1.49979	0.0114379	0.206244
CILIUM ASSEMBLY	82	0.413865	1.49905	0.00978793	0.20687
ESTABLISHMENT OF CELL POLARITY	29	0.507373	1.49615	0.0306306	0.210529
RIBOSOME ASSEMBLY	12	0.630196	1.49526	0.066055	0.211377
ANTIGEN PROCESSING AND PRESENTATION OF PEPTIDE ANTIGEN VIA MHC CLASS I	80	0.416841	1.49136	0.00993378	0.216552
MICROTUBULE NUCLEATION	7	0.699866	1.49088	0.0595238	0.216749
CUL4A-RING UBIQUITIN LIGASE COMPLEX	8	0.685923	1.49056	0.0534351	0.216721
S-ADENOSYLMETHIONINE-DEPENDENT METHYLTRANSFERASE ACTIVITY	58	0.437173	1.4899	0.0242718	0.217201
REGULATION OF HISTONE METHYLATION	15	0.579911	1.48915	0.0588235	0.21781
RNA POLYMERASE II ACTIVATING TRANSCRIPTION FACTOR BINDING	29	0.510188	1.48853	0.0351852	0.218246
ANTIGEN PROCESSING AND PRESENTATION OF PEPTIDE ANTIGEN VIA MHC CLASS II	69	0.419633	1.48794	0.0187394	0.218589
TRANSLATIONAL ELONGATION	52	0.444646	1.48765	0.0190641	0.218559
RESPONSE TO IONIZING RADIATION	54	0.446648	1.48681	0.0272572	0.219335
FATTY ACID CATABOLIC PROCESS	41	0.465126	1.4868	0.0262238	0.218869
DNA-DEPENDENT TRANSCRIPTION, TERMINATION	74	0.419457	1.48651	0.0264463	0.218837
INTEGRIN COMPLEX	7	0.716096	1.48551	0.0461847	0.219773
PROTEIN DEMETHYLATION	15	0.590511	1.48531	0.0567515	0.219602
ANTIGEN PROCESSING AND PRESENTATION OF EXOGENOUS PEPTIDE ANTIGEN VIA MHC CLASS II	68	0.423966	1.48464	0.0128824	0.220169
ATPASE REGULATOR ACTIVITY	7	0.721516	1.48328	0.0684932	0.221666
NUCLEAR HORMONE RECEPTOR BINDING	72	0.420204	1.48215	0.0214168	0.222858
SIN3-TYPE COMPLEX	9	0.653494	1.48137	0.0744879	0.22358
POSITIVE REGULATION OF MRNA PROCESSING	18	0.551662	1.47942	0.0515654	0.225961
NEGATIVE REGULATION OF HISTONE METHYLATION	7	0.716038	1.47909	0.0589391	0.225962
CELLULAR RESPONSE TO IONIZING RADIATION	21	0.534982	1.47845	0.0558659	0.226409
AXONAL FASCICULATION	14	0.591713	1.47615	0.0568807	0.229436
P53 BINDING	38	0.473286	1.474	0.035473	0.232227
EXECUTION PHASE OF APOPTOSIS	62	0.429853	1.47304	0.0225694	0.233159
PROTEIN SERINE/THREONINE PHOSPHATASE COMPLEX	27	0.508849	1.47065	0.056042	0.236396
NON-MEMBRANE SPANNING PROTEIN TYROSINE KINASE ACTIVITY	20	0.53842	1.47012	0.0581162	0.236739
REPRESSING TRANSCRIPTION FACTOR BINDING	31	0.491828	1.46993	0.0484171	0.236558
NPBAF COMPLEX	11	0.627751	1.46906	0.0814394	0.237446
LYMPHOCYTE ACTIVATION INVOLVED IN IMMUNE RESPONSE	46	0.459633	1.46905	0.0306122	0.236945
POSTREPLICATION REPAIR	7	0.703256	1.46887	0.0843373	0.236701
PROTEIN TETRAMERIZATION	46	0.453475	1.46884	0.0367647	0.236212
ENDODERM FORMATION	24	0.515563	1.46881	0.0453752	0.23577
NUCLEAR CHROMATIN	108	0.394541	1.46629	0.0206186	0.239295
SIN3 COMPLEX	9	0.653494	1.46552	0.0708812	0.239979
PEPTIDASE ACTIVATOR ACTIVITY	21	0.526021	1.46295	0.0666667	0.24356
CHROMOSOME CONDENSATION	16	0.565914	1.46263	0.0749064	0.243542
MICROTUBULE BASAL BODY	33	0.480708	1.4621	0.0408526	0.243915
NONMOTILE PRIMARY CILIUM	42	0.457233	1.46165	0.0396552	0.244092
HORMONE RECEPTOR BINDING	79	0.406127	1.4614	0.0247525	0.244023
PROTEIN C-TERMINUS BINDING	112	0.382233	1.46103	0.0146341	0.244056
REGULATION OF CELL CYCLE CYTOKINESIS	13	0.595327	1.45988	0.0698113	0.245329
BASE-EXCISION REPAIR	29	0.496754	1.45948	0.0509434	0.245451
EUCHROMATIN	8	0.669803	1.45946	0.088632	0.244976
POSITIVE REGULATION OF CHONDROCYTE DIFFERENTIATION	8	0.676631	1.45929	0.0848126	0.244737
RNA POLYMERASE II TRANSCRIPTION FACTOR BINDING TRANSCRIPTION FACTOR ACTIVITY INVOLVED IN NEGATIVE REGULATION OF TRANSCRIPTION	21	0.527127	1.45922	0.053407	0.244343
RNA MODIFICATION	30	0.487787	1.45894	0.0450607	0.244269
SUBSTRATE-DEPENDENT CELL MIGRATION	7	0.6961	1.45886	0.0754717	0.243895
CILIUM	113	0.383778	1.45833	0.0263591	0.244235

## Sheet: GSEA-DFLAT neg
Supplementary File 4: Significantly Dysregulated Gene Sets in the Powdered Chow-Exposed Fetal Brain
NAME	SIZE	ES	NES	NOM p-val	FDR q-val
G-PROTEIN COUPLED RECEPTOR SIGNALING PATHWAY, COUPLED TO CYCLIC NUCLEOTIDE SECOND MESSENGER	97	-0.59993	-2.38969	0	0
AMINO ACID TRANSPORT	84	-0.58221	-2.2599	0	0
ADENYLATE CYCLASE-MODULATING G-PROTEIN COUPLED RECEPTOR SIGNALING PATHWAY	64	-0.60729	-2.22305	0	0.00377
NEUTRAL AMINO ACID TRANSPORT	19	-0.78967	-2.20703	0	0.00408
NEUTRAL AMINO ACID TRANSMEMBRANE TRANSPORTER ACTIVITY	15	-0.81534	-2.18615	0	0.00482
CARBOXYLIC ACID TRANSPORT	135	-0.51533	-2.17789	0	0.00486
ORGANIC ACID TRANSPORT	137	-0.51484	-2.15199	0	0.0078
REGULATION OF NEURON DEATH	65	-0.57947	-2.14463	0	0.00826
ADENYLATE CYCLASE-INHIBITING G-PROTEIN COUPLED RECEPTOR SIGNALING PATHWAY	29	-0.68069	-2.10097	0	0.01649
REGULATION OF NEURON APOPTOTIC PROCESS	62	-0.57559	-2.09444	0	0.01736
GLUTAMINE FAMILY AMINO ACID METABOLIC PROCESS	25	-0.6795	-2.07581	0	0.01992
REGULATION OF PURINE NUCLEOTIDE BIOSYNTHETIC PROCESS	79	-0.52497	-2.04841	0	0.02953
SECONDARY ACTIVE TRANSMEMBRANE TRANSPORTER ACTIVITY	46	-0.59169	-2.04026	0	0.03105
REGULATION OF NEUROTRANSMITTER LEVELS	58	-0.56982	-2.0312	0	0.03316
NEUROTRANSMITTER TRANSPORT	51	-0.5758	-2.02936	0	0.03155
VOLTAGE-GATED POTASSIUM CHANNEL ACTIVITY	31	-0.6228	-2.01395	0	0.03652
ORGANIC ACID TRANSMEMBRANE TRANSPORTER ACTIVITY	57	-0.556	-2.0021	0	0.04039
NEUROTRANSMITTER RECEPTOR ACTIVITY	38	-0.61377	-1.99951	0	0.03934
REGULATION OF NUCLEOTIDE BIOSYNTHETIC PROCESS	79	-0.52497	-1.99744	0	0.03801
ORGANIC ANION TRANSMEMBRANE TRANSPORTER ACTIVITY	67	-0.53982	-1.99158	0	0.03941
ADENYLATE CYCLASE-ACTIVATING G-PROTEIN COUPLED RECEPTOR SIGNALING PATHWAY	26	-0.65199	-1.9855	0.00219	0.0412
CARBOXYLIC ACID TRANSMEMBRANE TRANSPORTER ACTIVITY	55	-0.5573	-1.98087	0	0.04111
SPHINGOLIPID METABOLIC PROCESS	82	-0.51184	-1.97121	0	0.0442
REGULATION OF CYCLIC NUCLEOTIDE BIOSYNTHETIC PROCESS	76	-0.51894	-1.96908	0	0.04314
VOLTAGE-GATED CATION CHANNEL ACTIVITY	63	-0.53334	-1.96401	0	0.04394
REGULATION OF CYCLIC NUCLEOTIDE METABOLIC PROCESS	80	-0.51942	-1.95896	0	0.04507
PHOSPHOLIPASE C-ACTIVATING G-PROTEIN COUPLED RECEPTOR SIGNALING PATHWAY	29	-0.63296	-1.95829	0	0.04368
ACTIVE TRANSMEMBRANE TRANSPORTER ACTIVITY	76	-0.51376	-1.95547	0	0.04383
REGULATION OF CYCLASE ACTIVITY	48	-0.562	-1.95309	0	0.04372
INTRINSIC TO ENDOPLASMIC RETICULUM MEMBRANE	70	-0.51668	-1.95071	0.00256	0.04374
REGULATION OF AMINE TRANSPORT	15	-0.73129	-1.94985	0.00226	0.04282
AMINO ACID TRANSMEMBRANE TRANSPORTER ACTIVITY	36	-0.5953	-1.94032	0	0.04713
REGULATION OF ADENYLATE CYCLASE ACTIVITY	44	-0.56549	-1.94021	0.00225	0.04578
CALCIUM ION TRANSPORT	110	-0.47776	-1.93939	0	0.04473
REGULATION OF CAMP METABOLIC PROCESS	71	-0.50783	-1.9352	0	0.04598
GLYCOSPHINGOLIPID METABOLIC PROCESS	46	-0.55863	-1.93419	0	0.04537
INTEGRAL TO ENDOPLASMIC RETICULUM MEMBRANE	69	-0.51199	-1.9326	0	0.04479
MEMBRANE LIPID METABOLIC PROCESS	121	-0.47238	-1.93181	0	0.04408
GLYCOLIPID METABOLIC PROCESS	83	-0.49546	-1.92739	0	0.04531
REGULATION OF CAMP BIOSYNTHETIC PROCESS	70	-0.51424	-1.9236	0	0.04652
POTASSIUM ION TRANSPORT	76	-0.50745	-1.92173	0	0.04637
MONOVALENT INORGANIC CATION TRANSMEMBRANE TRANSPORTER ACTIVITY	111	-0.47387	-1.91397	0	0.04986
POTASSIUM ION TRANSMEMBRANE TRANSPORTER ACTIVITY	58	-0.53911	-1.91357	0	0.04902
FLUID TRANSPORT	34	-0.58411	-1.90901	0	0.05066
NEUROTRANSMITTER SECRETION	43	-0.55907	-1.9084	0	0.04993
WATER TRANSPORT	33	-0.59419	-1.90757	0	0.04959
REGULATION OF MUSCLE ADAPTATION	19	-0.68055	-1.90393	0.00214	0.05041
CATION CHANNEL ACTIVITY	140	-0.45306	-1.89919	0	0.05258
AMINO ACID TRANSMEMBRANE TRANSPORT	44	-0.55589	-1.891	0	0.05697
REGULATION OF LYASE ACTIVITY	51	-0.5394	-1.8875	0	0.05836
ALPHA-AMINO ACID BIOSYNTHETIC PROCESS	28	-0.60898	-1.88592	0	0.0584
SYMPORTER ACTIVITY	30	-0.59597	-1.88413	0	0.05854
SINGLE-ORGANISM BEHAVIOR	75	-0.49289	-1.88207	0	0.05913
NEURON PROJECTION REGENERATION	13	-0.72585	-1.8785	0.00212	0.06047
VOLTAGE-GATED ION CHANNEL ACTIVITY	70	-0.49969	-1.8783	0.00239	0.05958
VOLTAGE-GATED CHANNEL ACTIVITY	70	-0.49969	-1.87223	0	0.06303
NEUROPEPTIDE SIGNALING PATHWAY	25	-0.6155	-1.86193	0.00222	0.06934
NEGATIVE REGULATION OF TRANSPORTER ACTIVITY	21	-0.63548	-1.86132	0	0.06858
ANION TRANSMEMBRANE TRANSPORTER ACTIVITY	120	-0.45521	-1.86076	0	0.06791
G-PROTEIN COUPLED AMINE RECEPTOR ACTIVITY	16	-0.6942	-1.86024	0	0.06726
RESPONSE TO ETHANOL	14	-0.70936	-1.85836	0.00215	0.06771
MONOVALENT INORGANIC CATION HOMEOSTASIS	23	-0.61784	-1.85814	0.00211	0.06676
CELLULAR POTASSIUM ION TRANSPORT	59	-0.51321	-1.85799	0	0.06579
DIVALENT INORGANIC CATION TRANSPORT	127	-0.44919	-1.85738	0	0.06535
AXON REGENERATION	10	-0.78329	-1.85431	0	0.06685
SODIUM ION TRANSMEMBRANE TRANSPORTER ACTIVITY	47	-0.52745	-1.85138	0.00482	0.06792
RESPONSE TO AXON INJURY	12	-0.73759	-1.84942	0.00202	0.06833
SODIUM ION TRANSPORT	57	-0.50868	-1.84818	0	0.0685
ENDOCYTIC VESICLE MEMBRANE	56	-0.51197	-1.84672	0	0.06871
ADRENERGIC RECEPTOR SIGNALING PATHWAY	8	-0.81493	-1.84014	0.00428	0.07311
SOLUTE:CATION SYMPORTER ACTIVITY	30	-0.59597	-1.83954	0.00229	0.0725
GROWTH FACTOR ACTIVITY	39	-0.54754	-1.83913	0	0.07183
POTASSIUM ION TRANSMEMBRANE TRANSPORT	59	-0.51321	-1.83904	0	0.07092
REGULATION OF HEART CONTRACTION	72	-0.48676	-1.8313	0	0.0768
POSITIVE REGULATION OF CYCLIC NUCLEOTIDE METABOLIC PROCESS	54	-0.51101	-1.83058	0.00245	0.07647
DIVALENT METAL ION TRANSPORT	119	-0.4496	-1.82441	0	0.08084
POSITIVE REGULATION OF RECEPTOR RECYCLING	7	-0.86	-1.82327	0.00201	0.0809
EXCITATORY EXTRACELLULAR LIGAND-GATED ION CHANNEL ACTIVITY	16	-0.67409	-1.8213	0.00432	0.08158
SIGNAL RELEASE	65	-0.48214	-1.82035	0	0.08135
GENERATION OF A SIGNAL INVOLVED IN CELL-CELL SIGNALING	65	-0.48214	-1.81701	0.00235	0.0834
ADULT BEHAVIOR	23	-0.61249	-1.81673	0	0.08268
INTRINSIC TO ORGANELLE MEMBRANE	127	-0.43524	-1.81625	0	0.08212
VOLTAGE-GATED CALCIUM CHANNEL ACTIVITY	23	-0.62597	-1.81608	0.00235	0.08135
SODIUM ION TRANSMEMBRANE TRANSPORT	48	-0.51445	-1.81507	0	0.0813
POSITIVE REGULATION OF NEURON DEATH	14	-0.70161	-1.81504	0.00421	0.08037
NEGATIVE REGULATION OF FAT CELL DIFFERENTIATION	16	-0.67385	-1.81312	0.00655	0.08118
BETA-AMYLOID BINDING	14	-0.70153	-1.8095	0.00409	0.08376
RESPONSE TO CAMP	15	-0.68922	-1.80921	0.00437	0.0832
POTASSIUM CHANNEL ACTIVITY	50	-0.51624	-1.80848	0.00235	0.08287
NEUROPEPTIDE RECEPTOR ACTIVITY	15	-0.68698	-1.80699	0.00236	0.08323
NEGATIVE REGULATION OF NUCLEOTIDE METABOLIC PROCESS	26	-0.58628	-1.80426	0.00227	0.08493
POSITIVE REGULATION OF NUCLEOTIDE BIOSYNTHETIC PROCESS	53	-0.50553	-1.80041	0.0024	0.08754
G-PROTEIN COUPLED PEPTIDE RECEPTOR ACTIVITY	55	-0.50384	-1.79763	0	0.08923
CHOLESTEROL HOMEOSTASIS	38	-0.53814	-1.79716	0.00475	0.08883
POSITIVE REGULATION OF CYCLASE ACTIVITY	29	-0.56628	-1.79663	0.00709	0.08837
CYTOKINE BINDING	45	-0.52465	-1.79602	0.00223	0.08814
BEHAVIOR	107	-0.44871	-1.79544	0	0.08785
TRANSFERASE ACTIVITY, TRANSFERRING NITROGENOUS GROUPS	11	-0.73673	-1.79281	0.00682	0.08982
CLATHRIN-COATED VESICLE	99	-0.45209	-1.7895	0	0.09208
NEGATIVE REGULATION OF PURINE NUCLEOTIDE METABOLIC PROCESS	25	-0.58089	-1.78489	0.00218	0.09567
SPHINGOID METABOLIC PROCESS	8	-0.80032	-1.78426	0.00397	0.0954
PEPTIDE RECEPTOR ACTIVITY	57	-0.49811	-1.78271	0	0.09593
POSITIVE REGULATION OF PURINE NUCLEOTIDE BIOSYNTHETIC PROCESS	53	-0.50553	-1.77962	0	0.0979
POSITIVE REGULATION OF NUCLEOTIDE METABOLIC PROCESS	57	-0.50054	-1.77792	0	0.09893
REGULATION OF CARDIAC MUSCLE HYPERTROPHY	14	-0.67813	-1.77539	0.00828	0.10057
POSITIVE REGULATION OF LYASE ACTIVITY	31	-0.55505	-1.77496	0.00668	0.10018
POSITIVE REGULATION OF PURINE NUCLEOTIDE METABOLIC PROCESS	56	-0.49319	-1.77311	0.00259	0.10127
STEROL HOMEOSTASIS	38	-0.53814	-1.77293	0	0.10053
ACETYLCHOLINE-ACTIVATED CATION-SELECTIVE CHANNEL ACTIVITY	9	-0.7703	-1.77266	0.00212	0.09999
NEGATIVE REGULATION OF NUCLEOTIDE BIOSYNTHETIC PROCESS	25	-0.58089	-1.76766	0	0.10475
CATION-TRANSPORTING ATPASE ACTIVITY	17	-0.63532	-1.76565	0.00656	0.10595
L-AMINO ACID TRANSPORT	26	-0.58018	-1.76563	0.00221	0.10503
PEPTIDE BINDING	75	-0.4633	-1.76254	0	0.10757
ACTIVATION OF ADENYLATE CYCLASE ACTIVITY	23	-0.59597	-1.75891	0.00696	0.11067
ADRENERGIC RECEPTOR ACTIVITY	7	-0.84399	-1.75835	0.00399	0.11024
REGULATION OF RECEPTOR RECYCLING	11	-0.71312	-1.75811	0.01035	0.10949
REGULATION OF NEUROLOGICAL SYSTEM PROCESS	69	-0.46129	-1.75631	0.00238	0.11085
RESPONSE TO ALKALOID	24	-0.59261	-1.7558	0.00855	0.1105
POSITIVE REGULATION OF CYCLIC NUCLEOTIDE BIOSYNTHETIC PROCESS	51	-0.49759	-1.7538	0.00505	0.11167
CHONDROITIN SULFATE METABOLIC PROCESS	48	-0.50119	-1.75316	0.00489	0.11132
SERINE-TYPE ENDOPEPTIDASE ACTIVITY	42	-0.51384	-1.75257	0.00693	0.11106
REGULATION OF BLOOD PRESSURE	62	-0.48095	-1.75214	0.00464	0.11065
REGULATION OF MUSCLE HYPERTROPHY	14	-0.67813	-1.75036	0.00893	0.11195
DECIDUALIZATION	11	-0.70588	-1.74901	0.00445	0.11269
INTEGRAL TO ORGANELLE MEMBRANE	123	-0.42677	-1.74866	0	0.11232
ATPASE ACTIVITY, COUPLED TO TRANSMEMBRANE MOVEMENT OF IONS	18	-0.6207	-1.74741	0.0086	0.11296
GATED CHANNEL ACTIVITY	133	-0.41249	-1.7446	0	0.1149
DIOL BIOSYNTHETIC PROCESS	14	-0.66445	-1.74286	0.0104	0.11589
SOLUTE:SODIUM SYMPORTER ACTIVITY	11	-0.72539	-1.74278	0.00206	0.11515
REGULATION OF SYNAPTIC TRANSMISSION	56	-0.48288	-1.7414	0.00674	0.11559
RESPONSE TO NUTRIENT LEVELS	86	-0.45158	-1.73651	0	0.12037
NEGATIVE REGULATION OF NEURON DEATH	41	-0.5192	-1.73644	0.00688	0.1195
RESPONSE TO NICOTINE	10	-0.75706	-1.73496	0.00427	0.12045
REGULATION OF TRANSMISSION OF NERVE IMPULSE	65	-0.46738	-1.73244	0	0.12244
RESPIRATORY CHAIN COMPLEX IV ASSEMBLY	7	-0.82577	-1.73237	0.01202	0.12159
NEGATIVE REGULATION OF CAMP METABOLIC PROCESS	22	-0.57994	-1.73233	0.0083	0.12074
NEGATIVE REGULATION OF NEURON APOPTOTIC PROCESS	41	-0.5192	-1.73163	0.00688	0.12066
CELLULAR AMINO ACID BIOSYNTHETIC PROCESS	48	-0.49566	-1.7313	0.00673	0.12023
POSITIVE REGULATION OF PROTEIN SUMOYLATION	7	-0.80156	-1.73089	0	0.11984
REGULATION OF CHOLESTEROL ESTERIFICATION	8	-0.78303	-1.7298	0.00654	0.12025
ION GATED CHANNEL ACTIVITY	132	-0.41521	-1.72925	0	0.12016
NEGATIVE REGULATION OF CYCLIC NUCLEOTIDE BIOSYNTHETIC PROCESS	23	-0.57645	-1.72879	0.00409	0.11978
POSITIVE REGULATION OF CAMP BIOSYNTHETIC PROCESS	49	-0.48498	-1.72864	0	0.11908
CHONDROITIN SULFATE PROTEOGLYCAN METABOLIC PROCESS	48	-0.50119	-1.72831	0.00677	0.11856
REGULATION OF TUMOR NECROSIS FACTOR-MEDIATED SIGNALING PATHWAY	8	-0.77209	-1.72783	0	0.11829
NEURONAL CELL BODY	44	-0.49946	-1.72522	0.00719	0.12048
HORMONE ACTIVITY	37	-0.52529	-1.72517	0	0.1197
NEGATIVE REGULATION OF G-PROTEIN COUPLED RECEPTOR PROTEIN SIGNALING PATHWAY	21	-0.60582	-1.72409	0.00877	0.1201
POSITIVE REGULATION OF NEURON APOPTOTIC PROCESS	13	-0.68363	-1.72218	0.0108	0.12167
RESPONSE TO EXTRACELLULAR STIMULUS	93	-0.43492	-1.72176	0	0.12135
REGULATION OF LONG-TERM NEURONAL SYNAPTIC PLASTICITY	8	-0.75459	-1.72147	0.01012	0.121
DIOL METABOLIC PROCESS	18	-0.63187	-1.72111	0.00858	0.12074
REGULATION OF NEURONAL SYNAPTIC PLASTICITY	11	-0.71624	-1.7172	0.00844	0.12482
REGULATION OF PROTEIN SUMOYLATION	11	-0.71368	-1.7172	0.00611	0.12401
ANION HOMEOSTASIS	15	-0.64942	-1.71476	0.01205	0.12597
NEGATIVE REGULATION OF DEFENSE RESPONSE	33	-0.5224	-1.70555	0.01139	0.13718
POSITIVE REGULATION OF ADENYLATE CYCLASE ACTIVITY	26	-0.57311	-1.70481	0.01499	0.13724
NEGATIVE REGULATION OF PURINE NUCLEOTIDE BIOSYNTHETIC PROCESS	25	-0.58089	-1.70254	0.00642	0.13927
ORGANIC CATION TRANSPORT	20	-0.59975	-1.70047	0.00451	0.14109
CELLULAR MODIFIED AMINO ACID METABOLIC PROCESS	118	-0.41402	-1.69764	0	0.14412
AMIDE BINDING	77	-0.44656	-1.69661	0.00746	0.14479
CALCIUM ION TRANSMEMBRANE TRANSPORT	66	-0.45367	-1.69599	0	0.14477
REGULATION OF ION TRANSMEMBRANE TRANSPORT	146	-0.39795	-1.69558	0	0.1445
L-AMINO ACID TRANSMEMBRANE TRANSPORTER ACTIVITY	22	-0.57285	-1.69278	0	0.14735
INWARD RECTIFIER POTASSIUM CHANNEL ACTIVITY	9	-0.7419	-1.68931	0.0043	0.1513
LEARNING	22	-0.57791	-1.68895	0.01307	0.15084
CELLULAR ALDEHYDE METABOLIC PROCESS	22	-0.5809	-1.68815	0.00644	0.151
REGULATION OF CATECHOLAMINE SECRETION	11	-0.69557	-1.68682	0.01053	0.15207
ORGANIC ACID BIOSYNTHETIC PROCESS	127	-0.40658	-1.68681	0	0.15118
POSITIVE REGULATION OF CAMP METABOLIC PROCESS	49	-0.48498	-1.6854	0	0.15218
ORGANIC CATION TRANSMEMBRANE TRANSPORTER ACTIVITY	16	-0.63499	-1.685	0.0129	0.1519
SYNAPTIC TRANSMISSION, CHOLINERGIC	12	-0.67415	-1.68388	0.01048	0.15248
ETHANOLAMINE-CONTAINING COMPOUND METABOLIC PROCESS	64	-0.45513	-1.68374	0.00651	0.15186
RESPONSE TO NUTRIENT	32	-0.52665	-1.68371	0.00685	0.15101
VITAMIN TRANSPORTER ACTIVITY	8	-0.76564	-1.68358	0.01728	0.15032
REGULATION OF TUBE SIZE	16	-0.62657	-1.68255	0.01899	0.15087
REGULATION OF TRANSFORMING GROWTH FACTOR BETA PRODUCTION	12	-0.65311	-1.68247	0.01848	0.15009
NEGATIVE REGULATION OF CYCLIC NUCLEOTIDE METABOLIC PROCESS	23	-0.57645	-1.68221	0.01044	0.14964
CALCIUM ION TRANSMEMBRANE TRANSPORTER ACTIVITY	62	-0.45314	-1.68208	0.005	0.14892
SEROTONIN RECEPTOR SIGNALING PATHWAY	9	-0.738	-1.68102	0.01483	0.14948
PROTEIN KINASE B SIGNALING CASCADE	16	-0.634	-1.67895	0.01875	0.15145
CELL BODY	47	-0.47866	-1.67771	0.0024	0.15206
ENDOPLASMIC RETICULUM CALCIUM ION HOMEOSTASIS	7	-0.80191	-1.67664	0.01048	0.15252
REGULATION OF EPIDERMAL GROWTH FACTOR RECEPTOR SIGNALING PATHWAY	48	-0.47727	-1.67614	0.0048	0.15235
REGULATION OF PHOSPHOLIPASE ACTIVITY	70	-0.45085	-1.67514	0	0.15283
GLUCONEOGENESIS	30	-0.53522	-1.67332	0.00245	0.15473
LIPID STORAGE	11	-0.68513	-1.67323	0.00606	0.15402
AMYLOID PRECURSOR PROTEIN METABOLIC PROCESS	11	-0.68799	-1.67266	0.00853	0.15418
ORGANIC HYDROXY COMPOUND TRANSMEMBRANE TRANSPORTER ACTIVITY	13	-0.64227	-1.67118	0.01919	0.15544
HEXOSE BIOSYNTHETIC PROCESS	32	-0.51993	-1.67038	0.00885	0.15574
MONOAMINE TRANSPORT	8	-0.75086	-1.66815	0.01717	0.15812
WATER HOMEOSTASIS	7	-0.75982	-1.66744	0.01587	0.15836
CARBOXYLIC ACID BIOSYNTHETIC PROCESS	127	-0.40658	-1.66701	0	0.1582
RESPONSE TO INTERFERON-GAMMA	72	-0.44859	-1.66518	0.00482	0.15987
NEGATIVE REGULATION OF PLATELET-DERIVED GROWTH FACTOR RECEPTOR SIGNALING PATHWAY	7	-0.769	-1.66418	0.00835	0.16059
RESPONSE TO INTERFERON-ALPHA	11	-0.68341	-1.66217	0.02155	0.16248
RELAXATION OF MUSCLE	8	-0.7468	-1.66208	0.00626	0.1618
REGULATION OF ERBB SIGNALING PATHWAY	49	-0.47714	-1.66205	0.00922	0.161
REGULATION OF BLOOD VESSEL SIZE	16	-0.62657	-1.66142	0.02407	0.16101
ATPASE ACTIVITY, COUPLED TO TRANSMEMBRANE MOVEMENT OF IONS, PHOSPHORYLATIVE MECHANISM	13	-0.6531	-1.66021	0.0179	0.16213
S100 PROTEIN BINDING	8	-0.74676	-1.65995	0.0144	0.16177
REGULATION OF PLATELET-DERIVED GROWTH FACTOR RECEPTOR SIGNALING PATHWAY	9	-0.74253	-1.65856	0.01202	0.16309
EPITHELIAL CELL-CELL ADHESION	8	-0.72789	-1.65827	0.01702	0.16272
CARBOHYDRATE TRANSMEMBRANE TRANSPORT	13	-0.65336	-1.65631	0.01728	0.16466
NEUROPEPTIDE HORMONE ACTIVITY	14	-0.64648	-1.65502	0.00664	0.1658
DIACYLGLYCEROL METABOLIC PROCESS	7	-0.78091	-1.65078	0.01518	0.17158
NEGATIVE REGULATION OF CAMP BIOSYNTHETIC PROCESS	22	-0.57994	-1.64877	0.00893	0.17381
GLUTAMATE METABOLIC PROCESS	13	-0.64127	-1.64624	0.02	0.17689
SPHINGOMYELIN METABOLIC PROCESS	8	-0.75575	-1.6457	0.01499	0.1769
REGULATION OF MUSCLE SYSTEM PROCESS	77	-0.42741	-1.64412	0.00249	0.17843
L-PHENYLALANINE METABOLIC PROCESS	9	-0.72455	-1.64361	0.02439	0.17854
POSITIVE REGULATION OF CELL-CELL ADHESION	18	-0.59729	-1.64244	0.01245	0.1796
CELLULAR RESPONSE TO NUTRIENT LEVELS	55	-0.45369	-1.641	0.00659	0.18091
REGULATION OF SYSTEMIC ARTERIAL BLOOD PRESSURE	30	-0.5115	-1.64065	0.01835	0.18058
L-PHENYLALANINE CATABOLIC PROCESS	9	-0.72455	-1.64031	0.01667	0.1803
POSITIVE REGULATION OF FIBROBLAST PROLIFERATION	23	-0.55357	-1.63972	0.02004	0.18042
GLUTAMINE FAMILY AMINO ACID CATABOLIC PROCESS	14	-0.64383	-1.63963	0.01096	0.17972
DICARBOXYLIC ACID TRANSPORT	34	-0.50393	-1.63908	0.00437	0.17981
QUATERNARY AMMONIUM GROUP TRANSPORT	19	-0.58195	-1.63887	0.0296	0.17933
REGULATION OF RELEASE OF SEQUESTERED CALCIUM ION INTO CYTOSOL	24	-0.55506	-1.63772	0.01758	0.18032
CIRCADIAN RHYTHM	25	-0.54902	-1.63692	0.01602	0.18073
MAMMARY GLAND LOBULE DEVELOPMENT	22	-0.56639	-1.63631	0.01895	0.18085
CLATHRIN BINDING	11	-0.69066	-1.63376	0.01739	0.18382
MAMMARY GLAND ALVEOLUS DEVELOPMENT	22	-0.56639	-1.63193	0.00924	0.18596
RESPONSE TO INTERLEUKIN-4	9	-0.69539	-1.62936	0.02273	0.18921
NADH DEHYDROGENASE ACTIVITY	9	-0.71601	-1.62885	0.02642	0.18924
NEGATIVE REGULATION OF CALCIUM ION TRANSMEMBRANE TRANSPORTER ACTIVITY	13	-0.62679	-1.62688	0.03185	0.19142
CELLULAR BIOGENIC AMINE METABOLIC PROCESS	100	-0.40783	-1.62525	0	0.19321
REGULATION OF SYSTEMIC ARTERIAL BLOOD PRESSURE MEDIATED BY A CHEMICAL SIGNAL	17	-0.59911	-1.62509	0.01542	0.19265
CELLULAR RESPONSE TO CAMP	9	-0.71663	-1.62505	0.02227	0.19187
REGULATION OF PH	19	-0.58097	-1.62325	0.01794	0.19391
RESPONSE TO KETONE	14	-0.6252	-1.62231	0.00626	0.19454
REGULATION OF EXOCYTOSIS	34	-0.48625	-1.62227	0.01762	0.19377
NEGATIVE REGULATION OF CYCLASE ACTIVITY	20	-0.57499	-1.62227	0.02474	0.19294
POSITIVE REGULATION OF CYTOKINE-MEDIATED SIGNALING PATHWAY	9	-0.6904	-1.6212	0.03112	0.19389
NEGATIVE REGULATION OF ADENYLATE CYCLASE ACTIVITY	19	-0.57904	-1.62022	0.01057	0.19468
AXON EXTENSION	18	-0.58811	-1.62002	0.01535	0.19414
RESPONSE TO INTERFERON-BETA	9	-0.69708	-1.61688	0.02311	0.19851
NEGATIVE REGULATION OF INNATE IMMUNE RESPONSE	8	-0.72837	-1.61471	0.02537	0.20131
AMINO SUGAR CATABOLIC PROCESS	7	-0.75617	-1.6139	0.02863	0.20174
ACTIVATION OF PROTEIN KINASE A ACTIVITY	15	-0.61131	-1.61375	0.01653	0.20111
CALCIUM ION IMPORT	11	-0.65027	-1.6111	0.02301	0.20479
CELLULAR AMINE METABOLIC PROCESS	100	-0.40783	-1.60997	0	0.20573
POSITIVE REGULATION OF RELEASE OF SEQUESTERED CALCIUM ION INTO CYTOSOL	8	-0.71194	-1.60963	0.0202	0.2055
DICARBOXYLIC ACID CATABOLIC PROCESS	10	-0.69222	-1.60928	0.03524	0.20525
ACETYLCHOLINE RECEPTOR ACTIVITY	13	-0.63317	-1.60909	0.02477	0.2048
CYCLIC PURINE NUCLEOTIDE METABOLIC PROCESS	19	-0.57028	-1.609	0.0287	0.20412
REGULATION OF MAST CELL ACTIVATION	9	-0.71954	-1.60867	0.02893	0.20389
AUTOPHAGY	29	-0.51639	-1.6086	0.02278	0.20314
TRANSAMINASE ACTIVITY	10	-0.66995	-1.60822	0.03542	0.20293
SERINE HYDROLASE ACTIVITY	72	-0.42874	-1.60722	0.01515	0.20399
NEGATIVE REGULATION OF ION TRANSPORT	26	-0.5266	-1.60439	0.02203	0.20791
QUATERNARY AMMONIUM GROUP TRANSMEMBRANE TRANSPORTER ACTIVITY	10	-0.67394	-1.60381	0.03112	0.20819
MONOSACCHARIDE METABOLIC PROCESS	97	-0.40203	-1.60378	0	0.2074
NITRIC OXIDE MEDIATED SIGNAL TRANSDUCTION	11	-0.6724	-1.60339	0.01639	0.20728
CLATHRIN COAT	12	-0.65074	-1.60299	0.02412	0.20723
CYSTEINE-TYPE ENDOPEPTIDASE INHIBITOR ACTIVITY	25	-0.52751	-1.60207	0.00871	0.20782
DIVALENT INORGANIC CATION TRANSMEMBRANE TRANSPORTER ACTIVITY	77	-0.41755	-1.60197	0.0073	0.2072
NEGATIVE REGULATION OF CATION CHANNEL ACTIVITY	10	-0.68096	-1.60089	0.02183	0.20815
PHENOL-CONTAINING COMPOUND BIOSYNTHETIC PROCESS	10	-0.66844	-1.59736	0.018	0.21327
SECOND-MESSENGER-MEDIATED SIGNALING	60	-0.44037	-1.59658	0.01527	0.21379
REGULATION OF CALCIUM ION TRANSPORT	74	-0.41581	-1.59545	0	0.21497
NEGATIVE REGULATION OF LYASE ACTIVITY	21	-0.55606	-1.59542	0.03104	0.2142
NEGATIVE REGULATION OF LEUKOCYTE APOPTOTIC PROCESS	14	-0.60937	-1.59472	0.03455	0.21456
CELLULAR RESPONSE TO EXTRACELLULAR STIMULUS	60	-0.43891	-1.59423	0.01188	0.21466
REGULATION OF SYSTEMIC ARTERIAL BLOOD PRESSURE BY HORMONE	15	-0.61543	-1.59388	0.01559	0.21439
REGULATION OF ALPHA-AMINO-3-HYDROXY-5-METHYL-4-ISOXAZOLE PROPIONATE SELECTIVE GLUTAMATE RECEPTOR ACTIVITY	17	-0.57909	-1.59299	0.03497	0.21514
VACUOLE ORGANIZATION	37	-0.48621	-1.59273	0.00218	0.21482
NEGATIVE REGULATION OF LIPID CATABOLIC PROCESS	12	-0.64082	-1.59249	0.03712	0.21446
CARBOHYDRATE TRANSPORTER ACTIVITY	12	-0.64706	-1.59236	0.02778	0.21396
ALPHA-AMINO ACID METABOLIC PROCESS	124	-0.38216	-1.59075	0.00798	0.21581
POSITIVE REGULATION OF CALCIUM ION TRANSPORT	31	-0.49987	-1.59069	0.02004	0.21509
AUDITORY RECEPTOR CELL MORPHOGENESIS	10	-0.67224	-1.58941	0.03412	0.21647
CLATHRIN-COATED VESICLE MEMBRANE	42	-0.46126	-1.58939	0.01168	0.2157
MODIFIED AMINO ACID TRANSPORT	11	-0.65651	-1.58899	0.03922	0.21564
COATED VESICLE	125	-0.3856	-1.5884	0	0.21593
ENDOCRINE PROCESS	19	-0.56142	-1.58835	0.03191	0.21527
AMIDE TRANSPORT	27	-0.51833	-1.58834	0.0393	0.21451
REGULATION OF DEFENSE RESPONSE TO VIRUS BY VIRUS	25	-0.52874	-1.58795	0.03371	0.21452
VITAMIN TRANSPORT	14	-0.61726	-1.58773	0.01802	0.21418
RESPONSE TO COPPER ION	8	-0.70223	-1.58708	0.02008	0.21452
TRANSPORT VESICLE	65	-0.42928	-1.58676	0.01412	0.21434
EXTRACELLULAR LIGAND-GATED ION CHANNEL ACTIVITY	27	-0.51482	-1.58671	0.01684	0.2137
PHOSPHATIDYLSERINE METABOLIC PROCESS	24	-0.53513	-1.58585	0.02837	0.2144
KINASE ACTIVATOR ACTIVITY	34	-0.47738	-1.58583	0.01392	0.21367
PHOSPHORUS-OXYGEN LYASE ACTIVITY	8	-0.71897	-1.58463	0.02386	0.21497
LIGAND-GATED ION CHANNEL ACTIVITY	62	-0.42598	-1.58299	0.00508	0.21687
SERINE-TYPE PEPTIDASE ACTIVITY	70	-0.41477	-1.58118	0.0102	0.21944
CARBOHYDRATE TRANSMEMBRANE TRANSPORTER ACTIVITY	12	-0.64706	-1.57928	0.02731	0.22205
ORGANIC HYDROXY COMPOUND BIOSYNTHETIC PROCESS	73	-0.41188	-1.57907	0.00249	0.22164
REGULATION OF CGMP METABOLIC PROCESS	8	-0.70764	-1.57903	0.03055	0.22095
NEGATIVE REGULATION OF ION TRANSMEMBRANE TRANSPORTER ACTIVITY	15	-0.58549	-1.57861	0.02316	0.22102
CYCLASE ACTIVITY	8	-0.71897	-1.57714	0.03112	0.22288
CARBOHYDRATE HOMEOSTASIS	50	-0.4381	-1.57653	0.01592	0.22316
ALDITOL PHOSPHATE METABOLIC PROCESS	25	-0.52516	-1.57631	0.02252	0.2228
CAMP BIOSYNTHETIC PROCESS	11	-0.65204	-1.5761	0.03742	0.2224
CHANNEL REGULATOR ACTIVITY	47	-0.45135	-1.57328	0.01556	0.22659
MEMBRANE LIPID BIOSYNTHETIC PROCESS	74	-0.4135	-1.57232	0.01671	0.22739
NEUTRAL LIPID METABOLIC PROCESS	64	-0.42796	-1.57188	0.01395	0.22741
REGULATION OF SMAD PROTEIN IMPORT INTO NUCLEUS	12	-0.6263	-1.57063	0.03766	0.22877
SKIN MORPHOGENESIS	8	-0.69827	-1.57062	0.02626	0.22802
CATECHOL-CONTAINING COMPOUND BIOSYNTHETIC PROCESS	10	-0.66844	-1.56999	0.03755	0.22842
AMINE METABOLIC PROCESS	107	-0.38818	-1.56878	0.00261	0.22988
PROTEIN KINASE C ACTIVITY	7	-0.74018	-1.56783	0.02236	0.23091
REGULATION OF SYMBIOSIS, ENCOMPASSING MUTUALISM THROUGH PARASITISM	11	-0.64921	-1.56613	0.02826	0.23322
MULTICELLULAR ORGANISMAL WATER HOMEOSTASIS	7	-0.75982	-1.56576	0.02049	0.23328
LIGAND-GATED CHANNEL ACTIVITY	62	-0.42598	-1.56511	0.00726	0.23366
NUCLEOSIDE TRANSPORT	9	-0.69304	-1.56413	0.02857	0.23469
SPHINGOLIPID BIOSYNTHETIC PROCESS	43	-0.45617	-1.55907	0.02832	0.24306
CELLULAR MODIFIED AMINO ACID BIOSYNTHETIC PROCESS	22	-0.52473	-1.55805	0.02715	0.24419
AUDITORY RECEPTOR CELL DEVELOPMENT	13	-0.62211	-1.55736	0.04742	0.24467
DOPAMINE RECEPTOR SIGNALING PATHWAY	9	-0.67462	-1.55622	0.04628	0.24582
MONOSACCHARIDE BIOSYNTHETIC PROCESS	34	-0.49249	-1.55621	0.01595	0.24507
SEROTONIN RECEPTOR ACTIVITY	7	-0.72258	-1.55546	0.03906	0.24556
CHEMOKINE ACTIVITY	12	-0.6127	-1.55473	0.046	0.2461
AUTOPHAGIC VACUOLE	22	-0.5353	-1.55414	0.03139	0.24643
REGULATION OF LIPASE ACTIVITY	91	-0.3974	-1.5529	0.00787	0.24795
HEXOSE METABOLIC PROCESS	84	-0.40403	-1.55284	0.01008	0.24725
CLATHRIN-COATED ENDOCYTIC VESICLE MEMBRANE	15	-0.58965	-1.55253	0.0387	0.24707
REGULATION OF MACROPHAGE CYTOKINE PRODUCTION	7	-0.72894	-1.55221	0.02316	0.247
RNA POLYMERASE II CORE PROMOTER SEQUENCE-SPECIFIC DNA BINDING	11	-0.63736	-1.55186	0.03586	0.24696
GLUCOSE METABOLIC PROCESS	74	-0.41132	-1.55171	0.00969	0.24642
POSITIVE REGULATION OF PHOSPHOLIPASE ACTIVITY	64	-0.4214	-1.55018	0.00472	0.24837
MUSCLE CELL HOMEOSTASIS	10	-0.67112	-1.55	0.03275	0.24793
REGULATION OF G-PROTEIN COUPLED RECEPTOR PROTEIN SIGNALING PATHWAY	58	-0.42739	-1.54991	0.01217	0.2473
CATECHOLAMINE BIOSYNTHETIC PROCESS	10	-0.66844	-1.54959	0.04684	0.24709
AUDITORY RECEPTOR CELL DIFFERENTIATION	28	-0.50256	-1.54846	0.0241	0.24845
POSITIVE REGULATION OF PHAGOCYTOSIS	16	-0.57716	-1.54775	0.04072	0.24906
